# Supplementary material for: The concept of exposure when selecting comparison groups for determining individual susceptibility to addiction to cigarette smoking
Source: PLoS One. 2019 Apr 11;14(4):e0214946. doi: 10.1371/journal.pone.0214946 (PMC6459592; doi:10.1371/journal.pone.0214946)
Supplement: S1 File — Raw clinical data. (XLSX) [file pone.0214946.s001.xlsx]

## Sheet: Planilha1
Father	Mother	Gender	Phenotype	Genotype 1	Genotype 2	Severity	Mental Illness	Periodontitis	Age	Scholarity	Ethnicity	Alcoholism	Drugs	Which mental illness	Tooth loss
0	0	2	2	CT	AC	3	1	2	20		African-American	No	No		2
0	0	2	2	CC	AA	4	1	1	52		Caucasian	No	Yes		1
0	0	1	2	CT	AA	3	1	2	21	N/A	N/A	No	No		1
0	0	2	2	CC	AC	4	1	2	65		Caucasian	No	No		1
0	0	2	2	CT	AA	4	1	2	41		Caucasian	No	No		1
0	0	2	2	0	AA	2	1	2	49		Caucasian	No	No		1
0	0	2	2	CT	AC	4	1	1	56		Caucasian	No	No		1
0	0	2	2	CT	AC	4	1	2	45		Caucasian	No	No		1
0	0	1	2	CC	AC	4	1	1	43		Caucasian	No	Yes		1
0	0	2	2	CC	AC	4	1	2	24	N/A	N/A	No	No		1
0	0	1	2	CT	AC	4	1	2	18		Caucasian	No	Yes		1
0	0	1	2	CC	AC	3	1	2	49		Caucasian	Yes	Yes		1
0	0	2	2	CC	AC	4	1	2	45		African-American	No	Yes		1
0	0	2	2	CC	AA	3	1	2	52		Caucasian	No	No		1
0	0	2	2	CT	AA	4	1	2	62	N/A	N/A	No	No		1
0	0	1	2	0	0	4	1	2	55		Caucasian	No	Yes		1
0	0	2	2	CC	AC	2	2	2	43		Caucasian	No	No	Bipolar disorder	1
0	0	1	2	CT	AA	3	1	1	39		Caucasian	No	Yes		1
0	0	1	2	CC	AC	4	1	2	40		Caucasian	No	No		1
0	0	2	2	CT	AA	2	1	2	18		African-American	No	No		2
0	0	1	2	CT	AA	4	1	2	31	N/A	N/A	No	No		1
0	0	1	2	CC	AA	4	1	2	53		Caucasian	No	No		1
0	0	2	2	0	CC	3	1	2	21		Caucasian	Yes	No		1
0	0	1	2	CC	AC	4	1	2	40		Caucasian	No	Yes		1
0	0	2	2	CC	CC	4	1	2	60		Caucasian	No	Yes		1
0	0	1	2	CC	CC	3	1	2	42		Caucasian	No	Yes		1
0	0	1	2	CC	AC	1	2	2	61		Caucasian	No	Yes	Depression	1
0	0	2	2	CT	AA	3	1	2	29		Caucasian	Yes	No		1
0	0	2	2	CT	CC	4	1	2	48		Caucasian	No	Yes		1
0	0	2	2	CT	AA	1	2	1	47		Caucasian	No	Yes	Bipolar disorder	1
0	0	2	2	CC	AC	3	1	2	47		African-American	No	No		1
0	0	1	2	CC	AC	4	2	2	51		Caucasian	No	Yes	Bipolar disorder	1
0	0	2	2	CC	AA	4	1	2	45		Caucasian	No	Yes		1
0	0	1	2	0	AC	4	1	2	55		Caucasian	No	No		1
0	0	1	2	CT	AC	4	1	2	64		Caucasian	No	Yes		1
0	0	2	2	CT	AA	4	1	2	47		Caucasian	No	No		1
0	0	1	2	CC	AA	4	1	2	47		Caucasian	No	No		1
0	0	2	2	CC	AC	4	1	2	22		Caucasian	No	No		1
0	0	2	2	CT	AA	4	1	2	42		Caucasian	Yes	Yes		1
0	0	2	2	CC	AC	4	1	1	50		Caucasian	No	Yes		1
0	0	1	2	CC	AA	4	1	2	47		Caucasian	No	Yes		1
0	0	2	2	CT	AC	4	1	2	20		Caucasian	No	No		1
0	0	1	2	CC	AC	3	1	2	19		Caucasian	No	No		1
0	0	2	2	CC	AC	4	1	2	32		Caucasian	No	Yes		1
0	0	1	2	CC	AA	4	1	2	45		Caucasian	No	No		1
0	0	2	2	CC	AC	1	2	1	47		Caucasian	No	No	Schizophrenia	1
0	0	1	2	CT	AA	1	2	2	32		African-American	No	No	Schizophrenia- controlled with medicines	1
0	0	1	2	0	AA	4	1	2	39		Caucasian	No	No		1
0	0	2	2	0	AC	3	1	2	44		African-American	No	Yes		1
0	0	1	2	CT	AA	3	1	2	31		African-American	Yes	No		1
0	0	1	2	CC	CC	4	2	2	29		Caucasian	No	No	Anxiety and depression	1
0	0	1	2	CC	AC	4	1	1	68		Caucasian	No	Yes		1
0	0	2	2	CT	AC	3	1	2	45		Caucasian	No	No		1
0	0	2	2	CC	AC	4	1	1	31	Master degree	Caucasian	No	Yes		1
0	0	2	2	CT	AC	4	1	2	56		Caucasian	No	Yes		1
0	0	2	2	CC	AC	4	1	2	52		Caucasian	No	Yes		2
0	0	2	2	CC	AC	2	1	2	70		Caucasian	No	No		1
0	0	1	2	CT	AA	2	1	2	45		Caucasian	No	No		1
0	0	2	2	TT	CC	4	1	2	24		Caucasian	No	No		1
0	0	1	2	CC	AC	4	1	2	49		Caucasian	No	No		1
0	0	2	2	CC	AA	4	1	2	32		Caucasian	No	Yes		1
0	0	2	2	CC	AC	4	1	2	65		African-American	No	No		1
0	0	1	2	0	AA	3	1	0	27		Caucasian	No	No		1
0	0	1	2	CC	CC	1	2	2	60		Caucasian	No	No	Bipolar disorder	1
0	0	2	2	CT	AA	2	1	2	59		Caucasian	No	Yes		1
0	0	2	2	CT	CC	4	1	2	27		Caucasian	No	Yes		1
0	0	2	2	CC	AC	2	1	1	49		African-American	No	No		1
0	0	2	2	CC	AC	4	1	2	31		Caucasian	No	No		1
0	0	2	2	CC	AC	2	1	2	68		African-American	No	No		2
0	0	1	2	CC	CC	3	1	2	46		Caucasian	No	Yes		2
0	0	2	2	TT	AC	3	1	2	33		African-American	No	No		1
0	0	2	2	TT	AA	3	1	2	38		African-American	No	No		2
0	0	1	2	CT	CC	3	1	2	54		Caucasian	No	Yes		1
0	0	2	2	CT	AA	4	1	2	33		Caucasian	No	No		1
0	0	1	2	CT	AC	3	1	2	29		African-American	No	No		2
0	0	2	2	CT	AC	2	1	2	55		Caucasian	No	No		1
0	0	1	2	CT	AC	3	1	2	36		African-American	No	No		1
0	0	1	2	CT	AA	3	1	2	43		African-American	No	No		1
0	0	1	2	CC	AC	4	1	2	53		Caucasian	No	No		1
0	0	1	2	0	AA	4	1	1	66		Caucasian	No	Yes		1
0	0	2	2	CC	CC	2	1	2	64		African-American	No	No		1
0	0	1	2	CC	AA	4	1	2	47		Caucasian	No	Yes		1
0	0	2	2	CT	CC	3	1	2	30		Caucasian	No	No		2
0	0	1	2	CT	AC	4	1	1	63		Caucasian	No	Yes		1
0	0	1	2	CT	AA	4	1	2	56		Caucasian	No	Yes		1
0	0	1	2	CC	AC	3	2	2	32	N/A	Caucasian	No	No	Bipolar disorder	1
0	0	1	2	TT	AC	4	1	2	32		Caucasian	No	No		2
0	0	1	2	TT	AA	4	1	1	47		Caucasian	No	No		1
0	0	1	2	CC	CC	2	1	2	49		Caucasian	No	No		1
0	0	2	2	0	AA	4	2	1	66		Caucasian	No	No	Depression	1
0	0	1	2	CT	AC	4	1	1	26		Caucasian	Yes	No		1
0	0	2	2	CC	AA	4	1	2	22	N/A	African-American	No	No		2
0	0	1	2	CT	AA	3	1	2	22	DMD/DDS	Caucasian	No	No		2
0	0	2	2	CT	AA	1	2	1	49		Caucasian	No	No	Bipolar disorder	1
0	0	2	2	CC	AA	4	1	1	45	N/A	Caucasian	No	No		1
0	0	1	2	0	AC	4	1	2	66	N/A	Caucasian	No	No		1
0	0	1	2	CC	AC	3	1	2	30		Caucasian	No	No		1
0	0	1	2	CT	AC	4	1	2	35		African-American	No	No		1
0	0	2	2	CC	AC	4	1	2	26	N/A	Caucasian	No	No		1
0	0	2	2	CC	AC	4	1	2	46		Caucasian	No	No		1
0	0	2	2	CT	CC	4	1	2	42		Caucasian	No	Yes		1
0	0	1	2	CC	AC	4	1	2	25		African-American	No	No		1
0	0	2	2	CC	CC	2	1	2	57	PhD	African-American	No	No		1
0	0	2	2	CT	CC	4	1	2	30		African-American	No	Yes		2
0	0	2	2	CC	AA	4	1	2	25	Did not graduate high school	Caucasian	No	No		1
0	0	1	2	CC	AC	4	2	2	30	Did not graduate high school	Caucasian	No	No	Bipolar disorder	1
0	0	1	2	TT	AA	4	1	2	78	Some college	Caucasian	No	Yes		1
0	0	2	2	CC	AC	1	2	2	69	Bachelor degree	Caucasian	No	No	Depression	1
0	0	2	2	CT	AC	4	1	2	46	Bachelor degree	African-American	No	No		1
0	0	1	2	CT	AC	4	1	2	52	Did not graduate high school	Caucasian	No	No		2
0	0	2	2	CC	AA	4	2	2	27	GED	Caucasian	No	No	Bipolar disorder	1
0	0	1	2	0	AC	4	1	2	34	Did not graduate high school	Caucasian	No	No		1
0	0	1	2	CC	AA	3	1	2	36	In college	Caucasian	No	Yes		1
0	0	1	2	CC	AC	4	1	2	38	Did not graduate high school	Caucasian	No	Yes		2
0	0	1	2	CC	AC	4	2	1	56	Did not graduate high school	Caucasian	Yes	No	Depression	1
0	0	2	2	0	AC	4	1	1	30	In college	Caucasian	No	Yes		1
0	0	1	2	TT	AC	3	1	2	78	Bachelor degree	African-American	No	No		2
0	0	2	2	CT	AA	4	1	2	24	High School Graduate	Caucasian	No	No		2
0	0	1	2	CC	AC	4	2	2	50	Some college	Caucasian	No	No	Anxiety/Panic Disorder	1
0	0	2	2	CT	AA	3	1	2	35	Associate degree	Caucasian	No	Yes		2
0	0	1	2	0	AA	4	2	1	59		Caucasian	No	No	Depression	1
0	0	2	2	CC	CC	4	1	2	26	Did not graduate high school	Caucasian	No	No		1
0	0	1	2	TT	AA	4	1	2	19	Did not graduate high school	Caucasian	No	Yes		1
0	0	1	2	CC	AC	4	2	2	22	GED	Caucasian	No	Yes	Bipolar disorder	1
0	0	2	2	0	AA	1	2	2	59	High School Graduate	Caucasian	No	No	Depression	1
0	0	1	2	CC	AC	2	1	2	52	High School Graduate	African-American	Yes	No		1
0	0	1	2	TT	AC	2	2	2	45	Some college	Caucasian	No	No	Bipolar disorder	1
0	0	2	2	CT	AC	2	1	1	53	High School Graduate	Caucasian	No	No		1
0	0	1	2	CT	CC	2	2	2	47	Bachelor degree	Caucasian	Yes	Yes	Bipolar disorder	1
0	0	2	2	CC	AC	4	1	2	55		Caucasian	No	No		1
0	0	2	2	TT	AC	4	1	2	54	High School Graduate	Caucasian	No	No		1
0	0	2	2	CT	AC	4	1	1	46	High School Graduate	Caucasian	No	No		1
0	0	1	2	CC	AC	4	2	1	58	High School Graduate	Caucasian	No	Yes	Anxiety and depression	1
0	0	1	2	CC	AC	3	1	2	64	High School Graduate	Caucasian	No	No		1
0	0	2	2	CC	AC	4	2	2	33	Did not graduate high school	Caucasian	No	Yes	Depression	1
0	0	2	2	0	AC	4	1	0	53		African-American	No	No		1
0	0	1	2	CC	AC	4	1	2	55	Did not graduate high school	African-American	No	No		1
0	0	1	2	CC	CC	4	1	2	31	Some college	Caucasian	No	Yes		1
0	0	1	2	CT	AA	4	1	2	23	High School Graduate	Caucasian	Yes	Yes		1
0	0	1	2	CC	AC	3	1	2	21	High School Graduate	African-American	No	No		2
0	0	2	2	CT	AA	1	2	2	38	High School Graduate	African-American	No	No	Depression	1
0	0	1	2	CC	AC	4	1	1	28		Caucasian		Yes		1
0	0	1	2	CT	AC	4	1	2	33	Bachelor degree	Caucasian	No	No		2
0	0	2	2	CT	AA	4	1	2	48	N/A	Caucasian	Yes	No		1
0	0	1	2	0	CC	4	1	2	48	Some college	Caucasian	No	No		1
0	0	2	2	TT	AA	4	1	2	49	High School Graduate	Caucasian	Yes	No		2
0	0	1	2	CC	AA	4	1	2	52	Bachelor degree	Caucasian	No	No		2
0	0	1	2	CC	AA	4	2	2	49	Some college	Caucasian	Yes	No	Depression	1
0	0	1	2	CT	AA	3	1	2	56	Some college	Caucasian	No	No		1
0	0	1	2	CC	AA	4	1	2	60	Some college	Caucasian	No	No		1
0	0	1	2	CT	AC	1	2	1	26	Master degree	African-American	No	No	Depression	1
0	0	2	2	0	AA	4	2	2	27	High School Graduate	Caucasian	No	No	Bipolar disorder	1
0	0	1	2	CC	CC	4	1	2	48	High School Graduate	Caucasian	Yes	No		1
0	0	1	2	TT	AA	4	1	0	27	Bachelor degree	Caucasian	No	No		1
0	0	1	2	CC	CC	4	1	2	34	High School Graduate	African-American	No	No		1
0	0	1	2	CC	AC	4	1	1	47	High School Graduate	Caucasian	No	No		1
0	0	1	2	CT	CC	1	2	1	55	Did not graduate high school	African-American	No	No	Schizophrenia	1
0	0	2	2	CC	AC	1	2	2	43	Some college	Caucasian	No	No	Bipolar disorder	1
0	0	2	2	CC	AA	4	1	2	52	High School Graduate	Caucasian	No	No		1
0	0	1	2	CC	AC	2	1	2	78	Bachelor degree	Caucasian	No	No		1
0	0	1	2	CT	CC	3	1	1	23	Associate degree	Caucasian	No	No		1
0	0	1	2	TT	AC	2	1	1	61	High School Graduate	Caucasian	No	No		1
0	0	1	2	0	AA	3	1	1	23	In college	Caucasian	No	No		1
0	0	2	2	CC	AA	4	1	2	23	High School Graduate	Caucasian	No	No		1
0	0	2	2	0	AC	2	1	1	35	Some college	Caucasian	No	No		1
0	0	1	2	CC	CC	4	1	1	57	High School Graduate	Caucasian	No	No		1
0	0	1	2	CC	CC	1	2	1	49	Bachelor degree	Caucasian	No	No	Depression	1
0	0	1	2	CT	AC	4	1	1	55	High School Graduate	Caucasian	Yes	No		1
0	0	1	2	TT	AC	2	1	1	56	Some college	Caucasian	No	No		1
0	0	2	2	CT	AC	1	2	1	42	High School Graduate	African-American	No	No	Schizophrenia	1
0	0	2	2	CC	AA	1	2	1	60	High School Graduate	Caucasian	No	No	Anxiety and depression	1
0	0	2	2	CT	AA	4	1	1	38	Did not graduate high school	Caucasian	Yes	No		1
0	0	2	2	CC	AC	4	1	2	40	Some college	Caucasian	No	No		1
0	0	1	2	CC	AC	4	1	1	24	High School Graduate	Caucasian	Yes	No		2
0	0	1	2	CT	AC	1	2	2	33	High School Graduate	Caucasian	No	No	Bipolar disorder	1
0	0	2	2	CT	0	4	1	1	35	In college	Caucasian	No	No		2
0	0	2	2	CC	0	2	2	1	47	High School Graduate	African-American	No	Yes	Depression	1
0	0	2	2	CC	AC	2	1	1	26	Bachelor degree	Caucasian	Yes	Yes		1
0	0	2	2	CT	CC	4	1	1	53	High School Graduate	African-American	No	No		1
0	0	2	2	CC	CC	3	1	1	41	Did not graduate high school	African-American	No	No		1
0	0	2	2	CT	AA	4	1	2	61	Associate degree	Caucasian	No	No		1
0	0	1	2	CT	AC	4	1	2	26	In college	Caucasian	No	No		1
0	0	1	2	CC	CC	4	1	2	39	Associate degree	African-American	No	No		2
0	0	1	2	CC	CC	4	2	1	30	In college	Caucasian	No	No	Bipolar disorder	1
0	0	1	2	CT	AA	4	1	2	18	Did not graduate high school	Caucasian	Yes	No		2
0	0	2	2	CC	AC	4	1	1	61	Bachelor degree	African-American	Yes	Yes		1
0	0	1	2	CC	AC	1	2	1	62	Some college	Caucasian	No	No	Depression	1
0	0	1	2	CT	CC	4	1	2	57	High School Graduate	Caucasian	Yes	Yes		1
0	0	2	2	CT	AA	1	2	1	52	High School Graduate	Caucasian	No	No	Depression	1
0	0	1	2	0	AC	2	1	1	50	Did not graduate high school	Caucasian	No	No		1
0	0	2	2	0	AA	4	1	1	60	High School Graduate	African-American	No	No		1
0	0	2	2	CC	AA	2	1	1	59	Bachelor degree	African-American	No	Yes		1
0	0	2	2	CC	AA	1	2	2	63	Associate degree	Caucasian	No	No	Anxiety and depression	2
0	0	1	2	CT	AC	3	1	2	50	Associate degree	Caucasian	No	Yes		1
0	0	2	2	CT	AC	4	1	2	50	High School Graduate	African-American	No	No		1
0	0	1	2	CT	AC	4	1	2	30	DMD/DDS	Black	No	No		1
0	0	1	2	CT	AC	3	1	2	45	Some college	Caucasian	No	No		1
0	0	2	2	CT	AC	4	1	1	74	Bachelor degree	Caucasian	No	No		1
0	0	2	2	CC	AC	4	1	1	53	Bachelor degree	Caucasian	No	No		1
0	0	2	2	TT	AC	4	1	2	33	Some college	African-American	No	No		2
0	0	2	2	CT	AA	4	1	1	50	High School Graduate	African-American	Yes	No		1
0	0	2	2	CT	AC	4	1	1	30	Some college	Caucasian	No	No		1
0	0	2	2	CC	AC	4	1	1	32	High School Graduate	Caucasian	No	No		1
0	0	2	2	CC	CC	2	1	1	26	Associate degree	Caucasian	No	No		1
0	0	1	2	CC	AC	1	2	1	23	In college	Asian	No	No	Bipolar disorder	1
0	0	2	2	CT	AC	2	1	2	49	Associate degree	Hispanic	No	No		1
0	0	2	2	CC	AC	3	1	2	32	High School Graduate	Caucasian	No	No		2
0	0	1	2	CT	AA	2	1	2	27	In college	Caucasian	No	Yes		2
0	0	1	2	CT	AA	4	1	1	27	In college	Caucasian	No	Yes		1
0	0	2	2	CT	AC	4	2	2	50	Did not graduate high school	Caucasian	No	No	PTSD	2
0	0	2	2	CT	AA	2	1	1	29	Did not graduate high school	Caucasian	No	No		2
0	0	1	2	CC	AA	2	1	1	28	Some college	Hispanic	No	No		1
0	0	1	2	CC	CC	4	1	1	45	High School Graduate	African-American	No	No		1
0	0	1	2	CT	AC	2	1	2	27	High School Graduate	African-American	No	No		1
0	0	2	2	CC	AC	4	1	2	52	Some college	African-American	No	No		1
0	0	2	2	CC	AC	2	1	1	36	High School Graduate	Caucasian	No	No		2
0	0	1	2	CT	AA	3	1	1	54	Bachelor degree	Caucasian	No	No		2
0	0	1	2	CT	AA	1	2	1	51	Bachelor degree	Caucasian	No	No	Depression	1
0	0	2	2	CC	CC	2	1	1	32	High School Graduate	Caucasian	No	No		1
0	0	1	2	CT	AC	2	1	1	61	High School Graduate	Caucasian	No	No		1
0	0	2	2	CT	AA	2	1	1	53	Some college	Caucasian	No	No		1
0	0	1	2	0	AA	2	2	1	47	Some college	African-American	No	No	Depression	1
0	0	1	2	CT	CC	1	2	1	40	N/A	African-American	No	No	Depression	1
0	0	1	2	CC	AC	3	1	1	54	High School Graduate	Caucasian	No	No		2
0	0	1	2	CC	AC	4	1	2	36	Associate degree	Caucasian	No	No		1
0	0	2	2	CC	AC	4	1	2	62	Some college	Caucasian	No	No		1
0	0	2	2	CC	AA	1	2	2	24	Bachelor degree	Caucasian	No	No	Anxiety and depression	2
0	0	1	2	CC	AA	2	1	1	31	High School Graduate	Caucasian	No	Yes		1
0	0	2	2	CC	AA	2	1	2	18	High School Graduate	Caucasian	No	No		1
0	0	1	2	CT	CC	2	1	1	26	Bachelor degree	Caucasian	No	No		1
0	0	2	2	CC	CC	4	1	1	46	Some college	Caucasian	No	No		1
0	0	2	2	0	AA	4	1	1	52	High School Graduate	Caucasian	No	No		1
0	0	2	2	CT	AC	4	2	2	55	Some college	Caucasian	No	No	Anxiety/Panic disorder	1
0	0	2	2	CC	CC	4	1	1	19	In college	Caucasian	No	No		1
0	0	2	2	CT	AC	4	1	2	56	High School Graduate	African-American	No	Yes		1
0	0	2	2	CC	AA	3	1	1	57	High School Graduate	African-American	No	No		1
0	0	1	2	CT	AA	4	1	1	51	High School Graduate	Caucasian	No	No		2
0	0	2	2	CC	AA	3	1	1	64	N/A	African-American	No	No		1
0	0	1	2	CC	AC	2	2	1	51	Associate degree	Caucasian	No	No	Depression	1
0	0	1	2	CT	AA	3	2	2	28	High School Graduate	African-American	No	No	Depression	1
0	0	1	2	CT	CC	4	1	2	37	Some college	Caucasian	Yes	Yes		1
0	0	1	2	CC	CC	3	1	1	31	Associate degree	African-American	No	No		1
0	0	1	2	CC	AA	4	1	2	18	Did not graduate high school	Caucasian	No	No		2
0	0	1	2	CC	AC	1	2	2	21	In college	Caucasian	No	No	Depression	2
0	0	2	2	CC	AA	1	2	2	25	Some college	Caucasian	No	No	Depression	1
0	0	2	2	CT	AA	4	1	1	27	Bachelor degree	Caucasian	No	No		1
0	0	1	2	CC	AA	1	2	1	65	Master degree	African-American	No	No	Depression	1
0	0	1	2	CC	CC	1	2	1	31	High School Graduate	Caucasian	No	No	Anxiety and depression	1
0	0	2	2	CC	AA	2	1	1	65	Bachelor degree	Caucasian	No	No		1
0	0	1	2	CC	AC	1	2	1	19	In college	Caucasian	No	No	Depression	1
0	0	1	2	CC	AC	3	2	2	68	Bachelor degree	Caucasian	No	No	Depression	1
0	0	1	2	CC	AC	3	1	2	18	In college	African-American	No	No		2
0	0	2	2	CT	AA	4	1	2	25	High School Graduate	Hispanic	No	No		1
0	0	2	2	CC	CC	1	2	1	51	Some college	Caucasian	No	No	Depression	1
0	0	2	2	CC	AC	4	1	1	41	High School Graduate	Caucasian	No	No		1
0	0	2	2	CC	AA	1	2	2	56	High School Graduate	Caucasian	No	No	Depression	1
0	0	1	2	0	AC	4	1	2	34	Associate degree	Caucasian	No	No		1
0	0	1	2	CT	AA	2	2	1	50	Some college	Caucasian	No	No	Depression	1
0	0	1	2	CC	AC	1	2	1	52	High School Graduate	Caucasian	No	No	Depression	1
0	0	2	2	CT	AA	1	2	2	62	Some college	African-American	Yes	Yes	Anxiety/Panic Disorder	1
0	0	1	2	CC	AC	4	1	1	32	Master degree	Asian	No	No		1
0	0	1	2	CT	CC	4	1	2	44	Associate degree	Caucasian	No	No		1
0	0	1	2	CT	AA	4	1	1	49	Some college	African-American	No	Yes		1
0	0	1	2	CC	AA	4	1	1	43	High School Graduate	Caucasian	No	No		1
0	0	2	2	CT	AC	2	1	1	54	Some college	Caucasian	No	No		1
0	0	1	2	CC	CC	3	1	1	22	In college	Caucasian	No	No		1
0	0	1	2	0	AC	4	2	1	57	N/A	Caucasian	No	No	Depression	2
0	0	2	2	CC	AA	2	1	1	75	Some college	African-American	No	No		1
0	0	1	2	CC	CC	4	1	2	32	Associate degree	Caucasian	No	No		1
0	0	2	2	CT	CC	3	1	1	55	Some college	Caucasian	No	No		1
0	0	1	2	CT	0	1	2	1	69	Bachelor degree	Caucasian	No	No	Depression	1
0	0	2	2	CT	AA	1	2	2	22	High School Graduate	Caucasian	No	No	Depression	1
0	0	1	2	0	AA	4	1	2	26	Some college	Caucasian	No	Yes		1
0	0	2	2	0	AC	2	1	1	36	Associate degree	Indian	No	No		1
0	0	1	2	0	AA	4	1	1	51	High School Graduate	Caucasian	No	No		1
0	0	2	2	0	AC	4	1	1	41	High School Graduate	Caucasian	No	Yes		1
0	0	2	2	0	AC	2	1	2	23	High School Graduate	Caucasian	No	No		1
0	0	1	2	CT	AA	1	2	1	55	Associate degree	Caucasian	No	No	Anxiety/Panic Disorder	1
0	0	1	2	CT	AC	4	2	2	79	High School Graduate	Caucasian	No	No	Depression	1
0	0	2	2	CT	CC	1	2	2	48	High School Graduate	Caucasian	No	No	Depression	1
0	0	1	2	CT	AC	3	2	2	27	In college	Caucasian	No	No	Anxiety and depression	2
0	0	1	2	CT	AA	4	1	1	68	High School Graduate	Caucasian	No	No		1
0	0	1	2	CC	AC	2	1	1	79	Did not graduate high school	Black	No	No		1
0	0	2	2	0	AC	4	1	2	28	High School Graduate	Caucasian	No	No		1
0	0	2	2	0	AC	2	2	2	15	Bachelor degree	Caucasian	No	No	Eating disorder	1
0	0	2	2	CT	AA	4	1	1	52	High School Graduate	Caucasian	No	No		1
0	0	2	2	CC	CC	3	1	1	36	High School Graduate	African-American	No	Yes		1
0	0	2	2	CC	AC	4	2	2	50	High School Graduate	Caucasian	No	No	Schizophrenia	1
0	0	2	2	CT	AA	1	2	1	66	Some college	Caucasian	No	No	Depression	1
0	0	2	2	CC	CC	4	1	1	64	High School Graduate	Caucasian	No	No		1
0	0	1	2	CT	CC	2	1	1	26	Bachelor degree	African-American	No	No		1
0	0	2	2	CT	AA	4	2	2	28	Some college	Caucasian	No	No	Depression	1
0	0	1	2	CC	AA	4	1	2	28	Some college	Caucasian	No	No		2
0	0	2	2	CC	AC	1	2	1	52	Some college	Caucasian	No	No	Depression	1
0	0	1	2	CC	AA	1	2	2	35	Some college	African-American	No	No	Bipolar disorder	2
0	0	1	2	CC	CC	2	2	1	68	Did not graduate high school	Caucasian	No	No	Depression	1
0	0	2	2	CC	CC	1	2	2	36	High School Graduate	Caucasian	No	No	Bipolar disorder	1
0	0	2	2	CT	AA	4	2	2	36	Associate degree	Caucasian	No	No	Bipolar disorder	1
0	0	2	2	0	AC	3	1	2	44	Associate degree	African-American	No	No		1
0	0	2	2	CC	CC	2	1	2	75	Some college	Caucasian	No	No		1
0	0	2	2	CC	AC	1	2	2	56	Did not graduate high school	Caucasian	No	No	Schizophrenia	1
0	0	1	2	CC	CC	2	1	2	34	Bachelor degree	African-American	No	No		1
0	0	1	2	CT	AC	2	1	2	66	Associate degree	African-American	No	No		1
0	0	1	2	CC	AA	1	2	1	25	In college	Caucasian	No	No	Anxiety and depression	1
0	0	1	2	CC	AA	4	1	1	53	High School Graduate	African-American	No	No		1
0	0	2	2	CT	AC	4	1	2	21	High School Graduate	Caucasian	No	No		1
0	0	1	2	CC	AC	1	2	2	54	High School Graduate	African-American	No	No	Depression	1
0	0	1	2	CC	CC	1	2	1	38	High School Graduate	Caucasian	No	No	Bipolar disorder	1
0	0	1	2	CT	AC	4	1	2	63	Master degree	African-American	No	No		1
0	0	2	2	TT	AC	1	2	2	39	Some college	Caucasian	No	No	Depression	1
0	0	2	2	CC	AC	2	1	2	48	Bachelor degree	Caucasian	No	No		1
0	0	2	2	CT	AA	1	2	1	38	Some college	Caucasian	No	Yes	Bipolar disorder	1
0	0	1	2	0	AC	2	1	2	26	Bachelor degree	Caucasian	No	No		1
0	0	1	2	CC	AA	4	1	1	70	Some college	Caucasian	No	No		1
0	0	1	2	CC	AA	4	1	2	36	Associate degree	Caucasian	No	No		1
0	0	1	2	CC	AC	4	1	1	55	Some college	Caucasian	No	No		1
0	0	1	2	CC	AC	4	1	1	54	Some college	Hispanic	No	No		1
0	0	1	2	CC	AA	2	1	1	69	Master degree	Caucasian	No	No		1
0	0	1	2	0	AA	2	1	1	58	Associate degree	Caucasian	No	No		1
0	0	2	2	CT	CC	3	1	2	22	Bachelor degree	Caucasian	No	No		1
0	0	2	2	CC	CC	3	2	2	17	High School Graduate	Caucasian	No	No	Anxiety and depression	1
0	0	1	2	CC	CC	4	1	1	43	Bachelor degree	Caucasian	No	No		2
0	0	1	2	CC	AA	3	1	2	50	Bachelor degree	Caucasian	No	No		1
0	0	1	2	0	AC	1	2	0	55	Master degree	African-American	No	No	Depression	1
0	0	2	2	CT	0	1	2	2	59	Some college	Caucasian	Yes	No	Depression	1
0	0	1	2	CC	AC	3	1	1	26	High School Graduate	African-American	No	No		2
0	0	1	2	CC	AA	2	1	0	19	In college	African-American	N/A	Yes		2
0	0	1	2	TT	AA	2	1	1	68	Associate degree	African-American	No	No		1
0	0	1	2	CT	CC	1	2	2	56	Master degree	Caucasian	No	No	Anxiety and depression	1
0	0	1	2	CT	AC	2	1	1	73	Bachelor degree	Caucasian	No	No		1
0	0	1	2	CC	AC	2	1	2	63	Associate degree	Caucasian	No	No		1
0	0	1	2	CC	AA	1	2	1	21	Some college	Caucasian	No	No	Anxiety and depression	2
0	0	1	2	CC	AC	3	1	1	20	High School Graduate	African-American	No	No		2
0	0	2	2	0	CC	2	2	2	49	High School Graduate	Caucasian	Yes	No	Depression	1
0	0	1	2	CT	AA	1	2	2	20	In college	Caucasian	Yes	No	Anxiety/Panic Disorder	2
0	0	1	2	CT	CC	4	1	2	29	High School Graduate	Caucasian	No	Yes		1
0	0	1	2	CT	CC	3	2	2	58	Associate degree	African-American	No	Yes	Depression	1
0	0	2	2	TT	AA	4	1	1	30	Some college	Caucasian	No	No		1
0	0	2	2	CT	CC	2	1	2	85	High School Graduate	Caucasian	No	No		1
0	0	2	2	CC	AA	2	1	1	56	Some college	Caucasian	No	No		1
0	0	1	2	CC	AC	4	2	2	53	Some college	Caucasian	No	No	Depression	1
0	0	1	2	0	AA	3	2	2	53	Some college	Caucasian	No	No	Bipolar disorder	1
0	0	1	2	CC	AC	2	1	1	74	N/A	African-American	No	No		1
0	0	2	2	CT	AA	2	2	1	29	MD	Caucasian	No	Yes	Depression	1
0	0	2	2	CC	CC	3	2	2	24	High School Graduate	Caucasian	No	No	Depression	1
0	0	2	2	CT	AC	1	2	1	49	Master degree	Caucasian	Yes	No	Bipolar disorder	1
0	0	2	2	CC	AC	1	2	2	44	Some college	Caucasian	No	No	Depression	1
0	0	1	2	0	AA	2	1	2	52	High School Graduate	Caucasian	No	No		1
0	0	2	2	CC	AC	2	1	1	42	High School Graduate	Caucasian	No	Yes		1
0	0	1	2	CT	AC	1	2	1	50	Some college	Caucasian	Yes	No	Depression	1
0	0	2	2	CC	AA	4	2	1	43	Some college	Caucasian	No	No	Depression	1
0	0	1	2	CT	AC	2	1	2	28	Bachelor degree	Caucasian	No	No		2
0	0	1	2	CT	AC	2	2	2	49	Some college	Caucasian	No	No	Anxiety and depression	1
0	0	2	2	CT	AC	1	2	1	62	Bachelor degree	Caucasian	No	No	Depression	1
0	0	2	2	CC	AC	1	2	2	31	High School Graduate	Caucasian	No	No	Bipolar disorder	1
0	0	1	2	CT	CC	1	2	2	54	Bachelor degree	Caucasian	Yes	No	Depression	1
0	0	2	2	CT	AC	2	1	2	17		Caucasian	No	No		1
0	0	2	2	CC	AC	2	1	1	31	In college	Caucasian	No	No		1
0	0	1	2	CC	AA	1	2	1	69	Master degree	Caucasian	No	No	Depression	1
0	0	2	2	CC	AC	1	2	1	49	High School Graduate	Caucasian	Yes	No	Depression	1
0	0	2	2	CT	AA	2	1	1	31	Some college	Asian	No	No		1
0	0	2	2	CC	AC	2	2	2	65	Master degree	Caucasian	No	No	Bipolar disorder	1
0	0	1	2	TT	AA	1	2	2	38		African-American	No	No	Depression	1
0	0	1	2	CC	CC	3	1	1	46	Some college	African-American	Yes	No		1
0	0	1	2	CT	AA	1	2	1	46	Master degree	African-American	No	No	Depression	1
0	0	1	2	CC	AC	2	2	1	46	In college	Caucasian	Yes	Yes	Bipolar disorder	1
0	0	2	2	CC	AA	4	2	2	36	Some college	Caucasian	Yes	Yes	Depression	1
0	0	2	2	CT	AC	3	1	1	23	Bachelor degree	Caucasian	No	No		1
0	0	2	2	CC	AC	1	2	2	66	Some college	Caucasian	No	No	Anxiety and depression	1
0	0	2	2	CT	AA	1	2	1	49	High School Graduate	Caucasian	No	No	Depression	1
0	0	2	2	CC	AC	3	2	2	58	Some college	African-American	No	No	Bipolar disorder	1
0	0	2	2	CC	AA	4	1	1	57	Master degree	Caucasian	No	No		1
0	0	2	2	CC	AC	2	1	2	26	Some college	Caucasian	No	Yes		1
0	0	1	2	CC	AC	2	2	2	55	Some college	Caucasian	No	No	Bipolar disorder	1
0	0	2	2	CC	AA	4	2	2	49	In college	Caucasian	No	No	Depression	1
0	0	1	2	CT	AA	3	1	2	22	High School Graduate	Caucasian	No	No		1
0	0	2	2	CC	AC	4	1	2	61	Some college	Caucasian	No	No		1
0	0	2	2	0	0	4	1	1	67	Some college	Caucasian	No	No		1
0	0	1	2	CC	AC	1	2	1	68	High School Graduate	Caucasian	Yes	Yes	Depression	1
0	0	2	2	CT	AC	1	2	2	43	Master degree	Hispanic	No	No	Depression	1
0	0	1	2	0	CC	1	2	1	73	Some college	Caucasian	No	No	Depression	1
0	0	2	2	CT	AC	2	1	2	47		African-American	No	Yes		1
0	0	2	2	CT	AA	3	1	1	55	High School Graduate	African-American	No	No		1
0	0	2	2	CC	AC	4	1	1	39	High School Graduate	Caucasian	No	No		1
0	0	2	2	CT	AC	1	2	2	60	Bachelor degree	Indian	No	No	Depression	1
0	0	2	2	CT	AC	1	2	1	68	Associate degree	Caucasian	No	No	Depression	1
0	0	1	2	CT	CC	2	1	2	78	High School Graduate	African-American	No	No		1
0	0	2	2	CC	AA	4	1	1	38	Bachelor degree	Caucasian	No	No		1
0	0	1	2	CC	AA	1	2	1	38	Associate degree	Caucasian	No	No	Depression	1
0	0	1	2	CC	CC	4	1	2	57	Associate degree	Caucasian	No	No		1
0	0	1	2	CT	AA	4	1	1	49	Associate degree	African-American	Yes	No		1
0	0	1	2	CT	AA	2	1	2	80	Some college	Caucasian	No	No		1
0	0	1	2	CC	AA	1	2	2	58	Did not graduate high school	Caucasian	No	No	Depression	1
0	0	1	2	0	AC	4	1	2	25	Bachelor degree	Caucasian	No	No		1
0	0	2	2	CT	AA	4	1	1	18	In college	Caucasian	No	No		1
0	0	1	2	CT	AC	1	2	1	66	Some college	African-American	No	No	Depression	1
0	0	2	2	CC	AA	1	2	1	20	Some college	Caucasian	No	No	Depression	1
0	0	2	2	CC	AC	4	2	1	41	Some college	Caucasian	No	Yes	Depression	1
0	0	1	2	CC	AA	3	1	2	24	Bachelor degree	Caucasian	No	No		1
0	0	1	2	CC	CC	3	1	2	53	Bachelor degree	Caucasian	No	No		1
0	0	1	2	CT	AC	3	2	2	54	Did not graduate high school	African-American	No	No	Bipolar disorder	1
0	0	1	2	0	AC	2	1	1	42	High School Graduate	Caucasian	No	No		1
0	0	1	2	CC	AA	4	1	1	42	Some college	Caucasian	No	No		1
0	0	2	2	CC	AA	2	1	1	59	Bachelor degree	Caucasian	No	No		1
0	0	1	2	0	AC	4	1	1	24	Some college	Caucasian	No	No		1
0	0	1	2	CC	AC	2	1	2	33	Bachelor degree	Hispanic	No	Yes		1
0	0	2	2	CT	AC	4	1	1	46	High School Graduate	Caucasian	Yes	Yes		1
0	0	1	2	CT	AA	1	2	1	69	Bachelor degree	Caucasian	No	No	Depression	1
0	0	2	2	CT	AC	2	2	1	73	Master degree	Caucasian	Yes	Yes	Anxiety and depression	1
0	0	1	2	CC	AC	4	1	2	19	Did not graduate high school	Caucasian	No	No		1
0	0	1	2	CT	AC	1	2	2	75	Some college	Caucasian	No	No	Bipolar disorder	1
0	0	1	2	CC	AA	1	2	1	22	In college	Caucasian	No	No	Anxiety/Panic Disorder	1
0	0	1	2	CT	AA	2	1	2	50	Associate degree	Hispanic	Yes	Yes		1
0	0	1	2	0	CC	2	2	2	28	Bachelor degree	Caucasian	No	No	Anxiety/Panic Disorder	1
0	0	2	2	CT	AC	1	2	1	39	Master degree	Caucasian	No	Yes	Anxiety/Panic Disorder	1
0	0	1	2	CC	AA	1	2	2	56	Master degree	African-American	Yes	Yes	Depression	1
0	0	2	2	CC	CC	1	2	2	39	Some college	Caucasian	No	No	Depression	1
0	0	2	2	CC	AC	3	1	1	52		African-American	No	No		1
0	0	2	2	CT	AA	2	1	1	56	Bachelor degree	Caucasian	No	No		1
0	0	1	2	CC	AC	4	2	2	56	In college	African-American	No	No	Anxiety/Panic Disorder	2
0	0	1	2	CC	AA	2	1	1	55	High School Graduate	Caucasian	No	No		1
0	0	1	2	CC	AA	2	1	2	55	Some college	Caucasian	No	No		1
0	0	1	2	TT	AC	1	2	1	66	High School Graduate	Caucasian	No	No	Depression	1
0	0	1	2	0	0	4	2	2	34	Some college	Caucasian	No	No	Bipolar disorder	1
0	0	1	2	CC	AA	4	1	1	53	High School Graduate	Caucasian	No	Yes		1
0	0	2	2	CC	AA	3	1	1	28	Bachelor degree	Caucasian	No	Yes		1
0	0	2	2	CC	AC	1	2	1	24	High School Graduate	Caucasian	No	No	Depression	2
0	0	1	2	CT	0	2	1	1	69	Some college	African-American	No	No		1
0	0	2	2	CT	CC	1	2	1	53	Bachelor degree	Caucasian	No	No	Depression	1
0	0	1	2	CT	CC	1	2	1	45	Associate degree	Caucasian	No	No	Depression	1
0	0	1	2	CC	AA	4	1	1	25	Some college	Caucasian	No	No		1
0	0	1	2	CT	AC	4	1	1	44	High School Graduate	Caucasian	Yes	Yes		1
0	0	1	2	CT	AC	4	1	1	31	Bachelor degree	African-American	No	No		1
0	0	2	2	CT	CC	4	2	1	48	Some college	African-American	No	Yes	Depression	1
0	0	1	2	CC	AC	2	2	1	65	Some college	African-American	No	No	Eating disorder	1
0	0	2	2	0	0	4	1	1	61	Some college	Caucasian	No	No		1
0	0	2	2	CT	AC	2	2	1	47	Some college	Caucasian	Yes	Yes	Depression	1
0	0	2	2	CC	AA	2	1	1	26	Did not graduate high school	Caucasian	No	No		1
0	0	1	2	CT	AC	2	2	1	73	Bachelor degree	Caucasian	No	No	Depression	1
0	0	2	2	CC	AA	2	1	1	52	High School Graduate	Caucasian	Yes	Yes		1
0	0	1	2	CT	AC	2	2	1	74	Did not graduate high school	African-American	No	No	Depression	1
0	0	2	2	0	0	2	1	1	74	Did not graduate high school	Caucasian	No	No		2
0	0	2	2	CT	AC	1	2	1	55	High School Graduate	Caucasian	No	No	Depression	2
0	0	2	2	CC	CC	4	1	1	36	High School Graduate	Caucasian	No	No		1
0	0	2	2	CC	CC	1	2	2	30	Some college	Caucasian	No	No	Depression	1
0	0	1	2	CC	CC	1	2	1	49	Bachelor degree	Caucasian	No	No	Depression	2
0	0	1	2	TT	AC	4	1	1	38	High School Graduate	African-American	No	Yes		1
0	0	1	2	TT	CC	3	1	2	23	In college	Caucasian	No	No		1
0	0	1	2	CT	CC	2	2	1	56	Bachelor degree	Caucasian	Yes	Yes	Anxiety and depression	1
0	0	1	2	TT	AC	1	2	1	49	Associate degree	Caucasian	Yes	Yes	Depression	1
0	0	2	2	CC	AA	3	1	1	37	Some college	African-American	No	No		1
0	0	1	2	CT	AA	3	1	2	28	Master degree	Asian	No	No		1
0	0	1	2	CC	CC	4	2	1	54	High School Graduate	Caucasian	No	Yes	Depression	2
0	0	2	2	CC	AC	3	1	1	41	Associate degree	African-American	Yes	No		1
0	0	2	2	CT	AC	4	2	1	47	Some college	Caucasian	No	No	PTSD	2
0	0	2	2	CT	AA	4	1	1	26	High School Graduate	Caucasian	No	No		1
0	0	1	2	CC	AA	4	2	1	49	Associate degree	Caucasian	No	No	Depression	1
0	0	1	2	TT	AC	2	1	1	31	Associate degree	Caucasian	No	No		1
0	0	1	2	CC	CC	4	1	1	19	Did not graduate high school	Caucasian	No	No		2
0	0	2	2	CC	AA	1	2	2	65	Some college	African-American	No	No	Depression	1
0	0	2	2	CT	AC	4	2	1	51	High School Graduate	Caucasian	No	No	Bipolar disorder	1
0	0	1	2	CC	AC	4	2	0	40	Associate degree	Caucasian	No	No	Anxiety and depression	1
0	0	2	2	CC	AA	4	1	2	46	High School Graduate	Caucasian	No	No		1
0	0	1	2	CC	AC	3	1	1	53	High School Graduate	African-American	No	Yes		1
0	0	2	2	CC	AC	3	2	1	57	Some college	African-American	No	Yes	Depression	1
0	0	1	2	CC	AC	3	1	2	60	High School Graduate	African-American	No	No		2
0	0	1	2	CC	AA	2	1	1	66	High School Graduate	African-American	No	No		1
0	0	2	2	CT	AA	2	1	2	76	Master degree	Caucasian	No	No		1
0	0	1	2	CC	AC	3	2	1	46	Associate degree	Caucasian	No	No	PTSD	1
0	0	2	2	CT	AC	2	1	1	50	Associate degree	Caucasian	No	No		1
0	0	2	2	CC	CC	4	1	2	28	Some college	Caucasian	No	No		1
0	0	1	2	CT	CC	4	2	2	53	Did not graduate high school	African-American	No	Yes	Depression	1
0	0	1	2	CT	CC	2	1	2	27	Bachelor degree	Caucasian	No	No		1
0	0	2	2	CC	AA	2	2	2	30	Associate degree	Caucasian	No	No	Anxiety/Panic Disorder	2
0	0	1	2	CC	CC	4	2	2	19	Associate degree	Caucasian	No	No	Anxiety and depression	1
0	0	2	2	CT	AC	4	2	1	56	Some college	Caucasian	No	Yes	Depression	1
0	0	2	2	CT	AC	3	1	1	46		African-American	Yes	No		1
0	0	2	2	CC	AC	1	2	1	55	Master degree	Caucasian	No	No	Depression	1
0	0	1	2	CT	CC	3	1	2	20	Did not graduate high school	Caucasian	No	No		2
0	0	2	2	CC	AC	2	2	2	37	Associate degree	Caucasian	No	No	Anxiety/Panic Disorder	1
0	0	2	2	CT	AC	1	2	1	61	Some college	Caucasian	No	No	Anxiety/Panic Disorder	1
0	0	1	2	CC	AC	4	1	1	55	GED	Caucasian	No	No		1
0	0	1	2	CT	AA	4	1	2	28	Associate degree	African-American	No	Yes		1
0	0	2	2	CT	AC	1	2	1	36	Bachelor degree	Caucasian	Yes	No	Anxiety and depression	1
0	0	1	2	CC	AC	3	1	2	54	Bachelor degree	Caucasian	No	Yes		2
0	0	1	2	CT	AC	2	1	2	60	Some college	Caucasian	No	No		1
0	0	1	2	CT	AC	4	1	1	70	High School Graduate	African-American	No	No		1
0	0	1	2	CT	AC	3	2	1	44	Some college	Caucasian	No	No	Depression	2
0	0	1	2	CC	AC	2	1	1	68	Master degree	Caucasian	No	No		1
0	0	1	2	CC	CC	4	2	2	45	High School Graduate	African-American	No	No	Depression	1
0	0	2	2	CC	AA	4	1	2	46	Bachelor degree	Caucasian	No	No		1
0	0	1	2	CC	AA	4	1	2	24	Did not graduate high school	Caucasian	No	No		2
0	0	2	2	CC	CC	4	1	2	17		Caucasian	No	No		1
0	0	2	2	0	AA	2	1	2	77	Some college	Caucasian	No	No		2
0	0	2	2	CT	AC	4	2	2	N/A	Some college	Caucasian	No	Yes	Anxiety/Panic Disorder	1
0	0	2	2	CT	AA	4	1	1	26	N/A	African-American	No	No		2
0	0	2	2	CT	CC	1	2	1	52	High School Graduate	Caucasian	No	No	Anxiety/Panic Disorder	2
0	0	1	2	CT	AC	4	2	2	34	Associate degree	Caucasian	No	No	Bipolar disorder	2
0	0	1	2	CT	CC	1	2	1	61	Some college	Caucasian	No	No	Bipolar disorder	2
0	0	1	2	CC	AC	4	1	1	49	In college	Caucasian	No	No		1
0	0	1	2	CC	AC	1	2	1	62	Bachelor degree	African-American	Yes	Yes	Depression	1
0	0	2	2	CC	AC	2	1	1	51	Bachelor degree	Hispanic	No	Yes		1
0	0	1	2	CC	CC	4	1	1	63	High School Graduate	Caucasian	Yes	No		1
0	0	2	2	CT	AC	1	2	1	51	Some college	Black	No	Yes	Depression	1
0	0	2	2	CC	AA	4	2	2	52	High School Graduate	N/A	Yes	No	Schizophrenia	1
0	0	1	2	TT	AC	2	2	1	54	High School Graduate	Caucasian	Yes	Yes	Bipolar disorder	2
0	0	2	2	CC	AA	4	1	2	53	High School Graduate	Caucasian	Yes	No		2
0	0	2	2	CC	AC	3	2	2	50	Bachelor degree	African-American	No	Yes	Depression	1
0	0	2	2	CT	CC	3	1	2	33	High School Graduate	Caucasian	No	No		1
0	0	1	2	CC	AC	4	1	1	72	Bachelor degree	Asian	No	No		1
0	0	2	2	CT	AA	4	1	1	54	High School Graduate	Caucasian	No	Yes		1
0	0	1	2	CC	AA	4	2	1	49	High School Graduate	Caucasian	No	Yes	Depression	1
0	0	2	2	CT	AC	3	2	2	40	High School Graduate	Caucasian	No	No	Depression	2
0	0	2	2	CC	AC	4	2	2	48	High School Graduate	Caucasian	No	No	PTSD	2
0	0	2	2	CC	CC	4	1	1	49	High School Graduate	African-American	No	No		1
0	0	2	2	CC	CC	1	2	1	59	Master degree	Caucasian	No	No	Depression	1
0	0	2	2	CT	AC	1	2	2	46	Associate degree	Caucasian	No	No	Bipolar disorder	1
0	0	2	2	CC	AA	1	2	2	61	Bachelor degree	Caucasian	No	No	Depression	1
0	0	1	2	TT	CC	2	1	1	61	Some college	Hispanic	No	No		2
0	0	2	2	CT	AA	4	1	1	29	Did not graduate high school	Caucasian	No	No		1
0	0	2	2	CC	AC	4	1	1	53	Some college	Caucasian	Yes	Yes		1
0	0	2	2	CC	AA	4	1	2	41	High School Graduate	Caucasian	No	No		2
0	0	2	2	CC	AC	4	1	2	44	Bachelor degree	Caucasian	No	No		1
0	0	2	2	CC	AA	3	2	1	53	High School Graduate	African-American	No	No	Depression	1
0	0	1	2	CC	CC	3	1	1	29	Did not graduate high school	Caucasian	No	No		1
0	0	1	2	CC	0	4	1	2	34	In college	Caucasian	No	Yes		1
0	0	1	2	CT	CC	3	1	2	27	Associate degree	African-American	No	No		1
0	0	1	2	CC	AC	4	1	2	34	Bachelor degree	Caucasian	No	No		1
0	0	1	2	CC	AC	3	1	2	40	Bachelor degree	Caucasian	No	No		1
0	0	1	2	CT	AC	4	1	2	23	In college	Caucasian	No	Yes		1
0	0	2	2	TT	AC	4	2	2	59	Some college	Caucasian	No	Yes	Depression	1
0	0	1	2	CT	AC	4	1	2	29	Master degree	Caucasian	No	No		1
0	0	1	2	CT	AC	3	2	1	49	Some college	Caucasian	No	No	Depression	1
0	0	1	2	CC	AA	4	1	2	61	High School Graduate	African-American	No	No		2
0	0	1	2	CC	AA	3	1	1	56	High School Graduate	Caucasian	No	No		1
0	0	2	2	CC	AA	4	2	2	50	Associate degree	Caucasian	No	No	Depression	1
0	0	1	2	CC	AC	3	1	1	54	Bachelor degree	Caucasian	No	Yes		2
0	0	1	2	CT	AC	2	1	1	63	Master degree	African-American	No	Yes		1
0	0	2	2	CC	AC	4	1	2	24	Bachelor degree	Caucasian	Yes	No		1
0	0	2	2	CT	AA	2	1	1	55	Associate degree	Caucasian	Yes	No		1
0	0	1	2	CT	AC	4	2	2	49	Bachelor degree	African-American	No	Yes	Depression	1
0	0	1	2	CT	AA	4	2	2	45	Associate degree	Caucasian	No	No	Depression	1
0	0	1	2	CC	CC	3	1	2	21	Some college	Caucasian	No	No		1
0	0	2	2	CC	AC	3	1	1	63	Some college	Caucasian	No	No		1
0	0	1	2	CT	AC	3	2	1	42	High School Graduate	Caucasian	No	No	Depression	2
0	0	1	2	CT	AA	3	2	1	49	Bachelor degree	Caucasian	Yes	No	PTSD	2
0	0	1	2	CC	CC	1	2	2	64	Some college	Caucasian	No	No	Anxiety/Panic Disorder	2
0	0	2	2	CT	AC	4	1	1	29		Caucasian	No	No		1
0	0	2	2	CT	AA	4	2	1	52	High School Graduate	Caucasian	Yes	No	Depression	1
0	0	1	2	TT	AA	4	1	1	51	Associate degree	Caucasian	No	No		1
0	0	2	2	CT	AA	4	1	1	45	Some college	Caucasian	No	No		1
0	0	1	2	CC	AC	4	2	1	62	Did not graduate high school	Caucasian	No	No		1
0	0	1	2	CC	CC	4	1	2	36	Some college	Caucasian	No	No		1
0	0	2	2	CT	AC	3	1	2	29	Associate degree	African-American	No	No		1
0	0	1	2	TT	AC	4	1	1	57	High School Graduate	Caucasian	No	No		1
0	0	2	2	CC	AC	4	2	0	36	High School Graduate	Caucasian	No	No	Depression	1
0	0	1	2	CT	AA	4	1	2	43	Associate degree	Caucasian	No	No		1
0	0	2	2	CC	CC	4	1	2	20	Some college	African-American	No	No		1
0	0	2	2	CC	AC	4	2	1	42	Associate degree	Caucasian	No	No	Anxiety/Panic Disorder	2
0	0	1	2	0	AC	2	1	1	49	Some college	Caucasian	No	No		1
0	0	1	2	CC	AC	4	2	1	57	Some college	Caucasian	No	Yes	Depression	1
0	0	1	2	TT	AC	4	1	0	30	Some college	Caucasian	No	No		1
0	0	1	2	CT	AA	4	2	0	43	Did not graduate high school	Caucasian	No	No	Schizophrenia	1
0	0	1	2	CT	AC	4	1	1	46	Associate degree	Caucasian	No	No		1
0	0	1	2	CC	AC	2	2	1	28	N/A	Caucasian	No	No	Depression	2
0	0	1	2	TT	AC	4	1	0	28	Bachelor degree	Caucasian	No	No		1
0	0	1	2	TT	AC	4	2	0	29	Some college	Caucasian	No	No	Anxiety and depression	1
0	0	2	2	CC	AC	4	2	1	25	High School Graduate	Caucasian	Yes	No	Bipolar disorder	1
0	0	2	2	CT	AA	3	2	2	51		Caucasian	No	Yes	Anxiety/Panic Disorder	1
0	0	1	2	CT	CC	3	2	1	35	Master degree	Caucasian	No	No	Anxiety and depression	1
0	0	1	2	CT	AC	4	1	1	58	High School Graduate	Caucasian	No	No		1
0	0	1	2	CC	CC	2	1	1	60	Some college	African-American	No	No		2
0	0	2	2	CT	AC	3	1	2	23	High School Graduate	Caucasian	No	No		1
0	0	2	2	CT	AC	4	1	1	29	High School Graduate	African-American	No	No		1
0	0	2	2	CC	AC	3	1	2	25	In college	Caucasian	No	No		1
0	0	2	2	CC	AA	4	2	2	27	Some college	Caucasian	No	No	Depression	1
0	0	2	2	CT	AC	2	2	1	66	Some college	Caucasian	No	No	Depression	1
0	0	2	2	CT	AC	4	2	2	58	High School Graduate	African-American	Yes	No	Depression	1
0	0	2	2	TT	AC	2	2	1	47	Bachelor degree	Caucasian	No	No	Depression	1
0	0	2	2	CC	CC	4	1	2	76	High School Graduate	Caucasian	No	No		1
0	0	1	2	CC	AC	4	1	1	46	High School Graduate	Caucasian	No	Yes		2
0	0	2	2	TT	AA	4	1	2	40	Some college	Caucasian	No	No		1
0	0	1	2	CT	CC	1	2	1	26	Associate degree	Caucasian	No	Yes	Depression	1
0	0	2	2	CT	AC	2	2	1	63	Associate degree	Caucasian	No	No	Depression	1
0	0	1	2	CT	AA	1	2	2	71	Some college	Caucasian	No	No	Depression	1
0	0	1	2	CC	AA	4	1	2	51	High School Graduate	Caucasian	No	No		1
0	0	1	2	CT	AC	4	1	2	53	Did not graduate high school	Caucasian	No	Yes		1
0	0	1	2	CC	AA	4	1	2	31	Did not graduate high school	Caucasian	No	No		1
0	0	1	2	0	AC	4	1	1	54	High School Graduate	African-American	No	No		1
0	0	1	2	CC	AC	1	2	2	49	Some college	Caucasian	No	Yes	Depression	1
0	0	2	2	CC	AC	4	1	2	68	High School Graduate	African-American	No	No		1
0	0	1	2	TT	AC	3	1	2	64	In college	African-American	No	No		1
0	0	2	2	CC	CC	4	2	1	56	N/A	African-American	No	No	Depression	1
0	0	1	2	CT	AC	4	2	1	44	Did not graduate high school	African-American	No	No	Depression	1
0	0	1	2	CC	CC	4	1	1	41	High School Graduate	Caucasian	No	No		1
0	0	2	2	TT	AC	4	2	2	42	Associate degree	Caucasian	No	No	Depression	1
0	0	1	2	CT	AC	3	1	1	31	In college	African-American	No	No		2
0	0	2	2	CC	AA	4	1	1	28	High School Graduate	Caucasian	No	No		1
0	0	1	2	CT	AC	3	1	2	28	Some college	African-American	No	No		1
0	0	2	2	CT	AA	4	1	2	52		African-American	No	Yes		1
0	0	1	2	CT	AA	4	2	2	26	Associate degree	Caucasian	No	Yes	Anxiety and depression	1
0	0	1	2	TT	AA	3	1	1	50	High School Graduate	African-American	No	No		1
0	0	1	2	CT	AC	3	1	1	47	High School Graduate	Caucasian	No	No		1
0	0	1	2	CC	AC	2	2	1	50	Bachelor degree	Caucasian	No	No	Depression	1
0	0	2	2	CT	AA	2	2	1	41	Some college	Caucasian	No	No	Depression	1
0	0	1	2	CC	AC	3	1	1	57	Did not graduate high school	African-American	No	Yes		1
0	0	2	2	CT	AC	3	2	2	26	High School Graduate	African-American	No	Yes	Bipolar disorder	1
0	0	1	2	CC	AC	4	1	2	62	High School Graduate	Caucasian	No	No		1
0	0	2	2	CT	AC	2	1	1	77	Some college	Caucasian	No	No		1
0	0	1	2	CC	AC	3	2	1	44	Some college	Caucasian	No	Yes	Depression	1
0	0	1	2	CT	AA	3	1	2	44	PhD	Caucasian	No	No		1
0	0	2	2	TT	AC	3	1	2	54	Did not graduate high school	Caucasian	No	Yes		1
0	0	2	2	CC	AC	2	2	1	48	Some college	African-American	No	No	Schizophrenia	1
0	0	2	2	CC	CC	3	1	1	46	Some college	Caucasian	No	No		1
0	0	1	2	0	AA	3	1	2	72	Did not graduate high school	Caucasian	No	No		1
0	0	2	2	CC	AA	4	1	1	54	Some college	Caucasian	No	Yes		1
0	0	2	2	CT	0	2	1	1	48	Associate degree	Caucasian	No	No		2
0	0	1	2	0	AA	4	1	1	46	In college	Black	No	No		1
0	0	2	2	CT	AC	4	1	2	45	High School Graduate	Caucasian	No	No		1
0	0	2	2	CC	AA	4	1	1	47	High School Graduate	Hispanic	No	No		2
0	0	1	2	TT	AA	3	2	2	48	Did not graduate high school	African-American	No	Yes	Depression	1
0	0	1	2	CC	AC	4	2	2	51	Some college	Caucasian	No	No	Depression	2
0	0	1	2	CT	AC	4	1	2	56	Associate degree	Caucasian	Yes	No		1
0	0	2	2	CT	AA	4	1	1	30	High School Graduate	Caucasian	No	No		1
0	0	1	2	CC	AA	3	1	2	34	High School Graduate	African-American	No	No		1
0	0	1	2	CT	AC	4	1	1	26	High School Graduate	Caucasian	No	Yes		1
0	0	1	2	TT	AA	3	1	2	19	High School Graduate	Caucasian	No	No		1
0	0	2	2	CC	AC	3	1	2	19	High School Graduate	African-American	No	No		2
0	0	1	2	CT	0	3	1	1	32	Some college	African-American	No	No		1
0	0	2	2	CC	AA	1	2	1	49	Some college	Caucasian	No	No	Depression	1
0	0	1	2	0	AC	4	1	1	53	Associate degree	Caucasian	No	No		1
0	0	2	2	CT	CC	3	1	1	26	High School Graduate	Caucasian	No	No		1
0	0	1	2	CT	AA	4	1	2	41	High School Graduate	Caucasian	No	No		1
0	0	2	2	CC	AC	4	1	1	55	High School Graduate	Caucasian	No	No		1
0	0	2	2	CC	AA	4	1	2	29	Did not graduate high school	Caucasian	No	Yes		1
0	0	1	2	CC	CC	4	1	1	51	Bachelor degree	African-American	No	No		1
0	0	1	2	CC	AC	1	2	2	59	Some college	Caucasian	No	No	Depression	2
0	0	1	2	CT	AC	3	1	2	35	Bachelor degree	Caucasian	No	No		1
0	0	2	2	CT	AC	4	1	2	36	Did not graduate high school	Caucasian	No	No		1
0	0	2	2	CT	0	4	1	2	24	In college	Caucasian	Yes	No		1
0	0	1	2	CC	CC	4	2	2	25	High School Graduate	Caucasian	No	Yes	Eating disorder	1
0	0	2	2	CC	CC	4	1	2	50	High School Graduate	Caucasian	No	No		1
0	0	2	2	CT	AC	4	2	2	55	Some college	Caucasian	No	Yes	Depression	1
0	0	1	2	CT	AA	4	2	1	43	Bachelor degree	Caucasian	Yes	Yes	Bipolar disorder	1
0	0	1	2	CT	CC	3	2	2	75	High School Graduate	African-American	No	No	Depression	1
0	0	1	2	CC	AC	4	2	2	38	High School Graduate	Caucasian	No	No	Depression	1
0	0	1	2	CT	AA	4	2	2	57	Bachelor degree	Caucasian	No	No	Depression	1
0	0	1	2	CC	AA	3	1	1	26	Bachelor degree	Caucasian	No	No		1
0	0	2	2	CT	CC	3	1	1	29	High School Graduate	African-American	No	No		1
0	0	1	2	CT	AA	4	2	2	61	High School Graduate	African-American	Yes	Yes	Depression	1
0	0	2	2	CC	AC	4	1	2	22	Did not graduate high school	Caucasian	Yes	Yes		1
0	0	2	2	CT	AC	4	1	2	45	Associate degree	Caucasian	No	No		1
0	0	2	2	TT	AC	3	2	1	57	Master degree	Caucasian	No	No	Depression	1
0	0	1	2	CC	AA	4	1	2	63	High School Graduate	African-American	No	No		1
0	0	1	2	CC	AC	3	2	2	20	In college	Caucasian	No	No	Anxiety/Panic disorder	1
0	0	1	2	CC	AC	4	1	2	30	Some college	Caucasian	No	Yes		2
0	0	2	2	CC	AA	4	1	2	50	High School Graduate	Caucasian	No	No		2
0	0	1	2	CT	AC	4	1	2	55	Some college	Caucasian	Yes	No		1
0	0	2	2	CT	AA	4	1	2	42	Associate degree	Caucasian	No	Yes		1
0	0	2	2	CC	AC	3	1	2	22	Bachelor degree	Caucasian	No	No		1
0	0	1	2	CT	AA	4	1	2	39	Master degree	Caucasian	No	No		1
0	0	1	2	CC	AC	4	1	2	42	Some college	Caucasian	No	No		2
0	0	2	2	CC	AC	3	1	1	54	High School Graduate	Caucasian	No	No		1
0	0	2	2	0	AC	3	1	2	20	In college	Caucasian	No	No		1
0	0	1	2	CT	AA	4	1	2	20	In college	Caucasian	No	No		1
0	0	1	2	CC	CC	3	2	2	19	In college	Caucasian	No	No	Depression	1
0	0	2	2	CC	AA	4	2	2	60	Some college	Caucasian	No	No	Schizophrenia	1
0	0	2	2	CC	AC	3	2	2	41	High School Graduate	Caucasian	No	No	Depression	1
0	0	2	2	CC	AA	4	2	2	27	In college	Caucasian	No	No	Bipolar disorder	2
0	0	2	2	CC	AC	4	2	1	49	Bachelor degree	Caucasian	No	No	Depression	1
0	0	2	2	TT	AA	3	2	1	53	Associate degree	African-American	No	No	Depression	1
0	0	1	2	CC	AA	4	1	2	54	High School Graduate	Caucasian	No	No		1
0	0	2	2	CC	AA	3	1	2	20	In college	Caucasian	No	Yes		2
0	0	2	2	CT	AA	2	1	2	63	Some college	Caucasian	No	No		1
0	0	1	2	CT	AA	4	1	2	26	Bachelor degree	Caucasian	No	No		1
0	0	2	2	CC	AA	3	1	2	47	Associate degree	African-American	No	No		1
0	0	2	2	CT	CC	4	1	2	29	High School Graduate	Black	No	No		1
0	0	1	2	CC	AA	3	1	2	49	Bachelor degree	Caucasian	No	No		1
0	0	2	2	CC	CC	3	1	2	56	High School Graduate	Caucasian	No	No		1
0	0	2	2	CC	CC	3	1	2	23	N/A	Caucasian	No	No		1
0	0	1	2	CT	AA	3	1	2	58	Master degree	African-American	No	No		2
0	0	2	2	CT	AA	4	1	2	61	Associate degree	Caucasian	No	Yes		1
0	0	2	2	CT	AC	3	1	2	30	Bachelor degree	Asian	No	No		1
0	0	1	2	CT	AC	4	2	2	59	High School Graduate	Caucasian	No	No	Bipolar disorder	1
0	0	2	2	CT	AA	3	1	2	28	Some college	Caucasian	No	No		1
0	0	1	2	CC	AA	3	1	1	22	N/A	African-American	No	Yes		2
0	0	2	2	CT	AA	3	1	0	33	Bachelor degree	Caucasian	No	No		1
0	0	2	2	CT	AC	3	1	2	30	High School Graduate	African-American	No	No		1
0	0	2	2	CT	AA	3	1	1	61	High School Graduate	African-American	No	No		1
0	0	2	2	CT	0	4	2	1	46	High School Graduate	Caucasian	No	Yes	Depression	1
0	0	2	2	CT	AC	4	1	1	41	Some college	N/A	No	No		1
0	0	2	2	CT	AA	1	2	2	52	High School Graduate	Caucasian	No	No	Anxiety/Panic Disorder	1
0	0	2	2	CT	AA	4	1	2	55	High School Graduate	Caucasian	No	Yes		1
0	0	1	2	CT	AC	3	1	2	30	Master degree	Caucasian	No	No		1
0	0	2	2	CT	AA	4	1	1	46	High School Graduate	Caucasian	No	No		1
0	0	1	2	CT	AC	4	2	2	62	Master degree	Caucasian	No	No	Depression	1
0	0	2	2	CT	AC	4	1	1	33	Some college	Caucasian	No	No		1
0	0	2	2	CT	CC	3	1	2	69	High School Graduate	African-American	No	No		2
0	0	1	2	CT	AC	4	2	2	49	Did not graduate high school	Caucasian	No	No	Depression	1
0	0	1	2	CT	AC	3	1	2	65	Associate degree	Caucasian	Yes	No		1
0	0	2	2	0	CC	4	2	1	62	High School Graduate	Caucasian	No	Yes	Depression	1
0	0	1	2	CT	AA	3	1	1	50	Did not graduate high school	African-American	No	Yes		1
0	0	2	2	CC	AC	2	1	1	26	High School Graduate	Caucasian	No	No		1
0	0	1	2	CT	AA	4	2	1	37	Bachelor degree	Caucasian	No	Yes	Bipolar disorder	1
0	0	2	2	TT	AA	4	2	1	50	N/A	Caucasian	No	No	Anxiety/Panic Disorder	1
0	0	2	2	CT	AC	1	2	1	60	Some college	Caucasian	No	No	Depression	1
0	0	1	2	CC	AA	2	2	2	47	High School Graduate	Caucasian	No	No	Depression	1
0	0	2	2	CC	AA	2	1	1	76	High School Graduate	Caucasian	No	Yes		1
0	0	1	2	CT	AC	3	1	1	64	High School Graduate	African-American	No	No		1
0	0	2	2	CT	AA	4	2	1	48	Bachelor degree	African-American	No	No	Depression	1
0	0	2	2	TT	AC	2	2	2	74	Bachelor degree	African-American	No	No	Depression	1
0	0	2	2	CC	AC	2	1	1	49	High School Graduate	African-American	No	Yes		1
0	0	2	2	CC	AA	2	1	2	26	In college	Caucasian				1
0	0	2	2	CT	CC	1	2	1	63	High School Graduate	Caucasian	No	No	Depression	2
0	0	1	2	CT	CC	1	2	2	64	PhD	Caucasian	Yes	No	PTSD	1
0	0	2	2	CT	AC	1	2	2	26	Master degree	Caucasian	No	No	Anxiety/Panic Disorder	1
0	0	1	2	CT	CC	2	1	1	67	Bachelor degree	Caucasian	No	No		1
0	0	1	2	CC	AC	2	1	2	33	DMD/DDS	Asian	No	No		1
0	0	1	2	CT	AA	4	1	1	41	Associate degree	Caucasian	Yes	Yes		2
0	0	2	2	CC	0	3	1	2	41	High School Graduate	African-American	No	No		1
0	0	2	2	CC	0	3	1	1	49	High School Graduate	Caucasian	No	No		1
0	0	2	2	CT	AC	1	2	1	33	Some college	African-American	No	No	Depression	1
0	0	1	2	CT	AC	2	2	2	47	High School Graduate	Caucasian	Yes	Yes	Bipolar disorder	2
0	0	1	2	CT	AC	3	1	2	23	Some college	Caucasian	No	No		1
0	0	1	2	CC	CC	1	2	1	61	Some college	Caucasian	No	No	Depression	1
0	0	1	2	CC	AC	4	1	2	29	GED	Caucasian	No	Yes		1
0	0	1	2	CC	0	4	1	1	52	In college	Caucasian	No	No		2
0	0	1	2	0	AA	4	2	1	52	High School Graduate	Caucasian	No	No	Depression	2
0	0	2	2	TT	AA	2	2	1	68	Master degree	African-American	No	No	Depression	1
0	0	1	2	CT	AA	4	1	2	60	Associate degree	Indian	No	No		1
0	0	1	2	CT	AC	4	2	2	27	High School Graduate	African-American	No	Yes	Depression	1
0	0	2	2	CT	AA	1	2	1	58	Master degree	African-American	No	No	Depression	1
0	0	2	2	CT	AC	4	1	2	46	GED	Caucasian	Yes	No		1
0	0	1	2	CT	AC	1	2	2	75	PhD	Caucasian	No	No	Depression	2
0	0	2	2	CT	AA	2	1	2	41	High School Graduate	Caucasian	No	No		1
0	0	2	2	CC	AC	4	2	1	48	Some college	Indian	No	No	Depression	1
0	0	1	2	CC	AA	4	1	1	26	Bachelor degree	Caucasian	No	Yes		1
0	0	1	2	CC	AC	3	2	1	58	Associate degree	Caucasian	No	No	Depression	1
0	0	2	2	CT	CC	4	1	1	38	Did not graduate high school	Caucasian	Yes	Yes		2
0	0	2	2	CT	AC	4	2	2	30	High School Graduate	Caucasian	No	No	Depression	1
0	0	1	2	CC	AC	2	1	1	16	High School Graduate	African-American	No	No		1
0	0	2	2	CC	AA	4	1	1	40	Bachelor degree	Caucasian	No	No		1
0	0	2	2	CC	AC	2	2	1	68	Master degree	Caucasian	No	No	Bipolar disorder	1
0	0	1	2	CC	AC	2	2	1	59	Associate degree	Caucasian	No	No	Anxiety/Panic Disorder	1
0	0	1	2	CC	AC	2	1	2	25	Associate degree	Caucasian	No	No		1
0	0	2	2	CT	AC	1	2	1	73	Master degree	Caucasian	No	No	Depression	2
0	0	2	2	CT	AA	2	1	1	50	Some college	Caucasian	No	No		1
0	0	1	2	CT	AA	4	2	2	65	High School Graduate	African-American	No	No	Depression	1
0	0	1	2	TT	AC	4	1	1	28	High School Graduate	Caucasian	No	No		1
0	0	1	2	CT	AA	2	2	1	53	Some college	Caucasian	No	No	Depression	1
0	0	1	2	CC	CC	2	1	1	59	PhD	Caucasian	No	Yes		1
0	0	2	2	CT	CC	2	1	1	67	High School Graduate	Caucasian	No	No		1
0	0	2	2	CC	AC	2	2	1	57	Associate degree	African-American	No	No	Eating disorder	1
0	0	1	2	CC	0	4	2	1	37	Some college	Caucasian	No	No	Anxiety and depression	1
0	0	1	2	CC	AC	1	2	2	61	High School Graduate	Caucasian	No	No	Bipolar disorder	1
0	0	2	2	CT	0	4	1	2	58	Did not graduate high school	Caucasian	No	No		1
0	0	1	2	CC	AC	1	2	2	75	High School Graduate	Caucasian	No	No	Anxiety/Panic Disorder	1
0	0	1	2	CC	AC	4	1	1	50	High School Graduate	Hispanic	No	No		1
0	0	2	2	CC	AA	2	1	2	65	Some college	Caucasian	No	No		1
0	0	1	2	CC	AC	4	1	1	38	High School Graduate	Caucasian	Yes	No		1
0	0	1	2	CC	AA	2	1	2	51	Associate degree	Caucasian	No	No		1
0	0	2	2	CC	AA	1	2	2	28	Associate degree	Black	No	No	Depression	2
0	0	2	2	CC	AA	2	1	2	49	PhD	Caucasian	No	No		1
0	0	1	2	TT	AA	4	2	2	33	Some college	Caucasian	No	No	Bipolar disorder	1
0	0	2	2	CC	0	4	1	2	53	Bachelor degree	Caucasian	No	No		1
0	0	2	2	CC	CC	1	2	2	62	Master degree	Caucasian	No	No	Depression	2
0	0	2	2	CC	AC	4	1	1	29	Bachelor degree	Caucasian	No	No		1
0	0	2	2	CT	CC	2	1	2	50	High School Graduate	Caucasian	No	No		1
0	0	2	2	CT	AC	2	2	2	56	Some college	Caucasian	No	Yes	Depression	1
0	0	2	2	CC	CC	4	2	1	39	High School Graduate	Caucasian	No	Yes	Bipolar disorder	1
0	0	1	2	CC	AC	4	1	2	69	High School Graduate	African-American	No	No		1
0	0	2	2	CT	AC	2	1	1	74	Some college	Caucasian	No	No		1
0	0	1	2	CC	AA	3	1	1	20	High School Graduate	African-American	No	No		1
0	0	1	2	CC	AC	4	2	1	29	Associate degree	Caucasian	No	No	Depression	1
0	0	1	2	TT	CC	2	1	1	83	Some college	Caucasian	No	No		1
0	0	2	2	CT	CC	1	2	1	60	High School Graduate	Caucasian	No	Yes	Depression	1
0	0	2	2	CT	AA	1	2	1	37	Some college	Caucasian	No	No	Depression	1
0	0	2	2	CC	AA	1	2	1	59	Bachelor degree	Caucasian	No	No	PTSD	1
0	0	1	2	CC	AA	2	2	1	49	High School Graduate	Caucasian	No	No	Depression	1
0	0	1	2	CT	AC	3	1	1	27	High School Graduate	Caucasian	No	Yes		1
0	0	2	2	CT	CC	4	1	1	61	Associate degree	Caucasian	No	No		1
0	0	1	2	CC	AC	2	1	2	73	High School Graduate	Caucasian	No	No		1
0	0	1	2	CT	AC	1	2	1	45	Master degree	Caucasian	No	No	Depression	1
0	0	1	2	CT	AC	1	2	1	54	Associate degree	African-American	No	No	Eating disorder	1
0	0	1	2	CC	AC	1	2	2	56	Associate degree	Caucasian	No	No	Depression	1
0	0	2	2	CT	CC	1	2	1	54	Some college	Caucasian	No	No	Depression	1
0	0	2	2	CC	AA	4	1	1	31	Did not graduate high school	Black	Yes	No		1
0	0	2	2	CC	AC	4	1	1	43	Associate degree	Caucasian	No	No		1
0	0	2	2	CT	AC	2	1	1	54	Bachelor degree	Caucasian	No	No		1
0	0	1	2	CT	AC	4	2	2	54	Did not graduate high school	Caucasian	No	No	Depression	1
0	0	2	2	CC	CC	3	2	1	41	Associate degree	Caucasian	No	No	Eating disorder	1
0	0	1	2	CT	AC	4	1	1	69	High School Graduate	Caucasian	No	No		1
0	0	1	2	CT	AC	1	2	1	60	High School Graduate	Caucasian	No	No	Depression	1
0	0	1	2	CT	AC	2	1	1	53	High School Graduate	Caucasian	No	No		1
0	0	1	2	CC	AC	2	1	1	38	High School Graduate	Caucasian	No	No		1
0	0	2	2	0	AC	4	1	1	29	Some college	Caucasian	Yes	No		1
0	0	2	2	CC	AA	1	2	2	25	Bachelor degree	Caucasian	No	No	Anxiety/Panic Disorder	1
0	0	1	2	CT	AA	1	2	1	29	High School Graduate	African-American	No	No	Anxiety and depression	1
0	0	1	2	CT	AC	2	1	1	67	Associate degree	Caucasian	No	Yes		1
0	0	2	2	CT	AA	4	2	2	55	Bachelor degree	Caucasian	No	No	Bipolar disorder	1
0	0	2	2	CT	AC	4	1	2	65	Some college	African-American	No	No		1
0	0	1	2	CC	AA	3	1	1	35	N/A	African-American	No	No		1
0	0	1	2	CC	AC	3	1	1	54	Some college	African-American	Yes	No		1
0	0	1	2	CC	AC	1	2	1	39	Master degree	Caucasian	No	No	Depression	1
0	0	1	2	CC	CC	2	1	1	75	Master degree	Caucasian	No	No		1
0	0	2	2	TT	AA	3	1	1	32	Associate degree	African-American	No	Yes		1
0	0	1	2	CT	CC	3	1	2	20	Some college	African-American	No	Yes		1
0	0	2	2	CC	CC	4	2	1	62	Some college	African-American	No	No	Depression	1
0	0	1	2	CC	AC	2	1	2	27	Bachelor degree	Caucasian	No	No		1
0	0	1	2	CC	AA	4	1	1	60	High School Graduate	African-American	No	No		2
0	0	1	2	CT	AC	1	2	1	55	Some college	Caucasian	No	No	Depression	1
0	0	2	2	CC	AC	4	1	2	41	Bachelor degree	Caucasian	No	Yes		1
0	0	2	2	CT	AC	2	1	1	29	Bachelor degree	Asian	Yes	No		1
0	0	1	2	CC	AA	1	2	1	37	Bachelor degree	African-American	No	No	Depression	1
0	0	1	2	CC	CC	2	1	1	61	Some college	Hispanic	No	No		1
0	0	2	2	CT	AA	2	2	1	56	Some college	African-American	No	No	Anxiety and depression	1
0	0	2	2	CT	AC	4	1	2	46	Bachelor degree	Caucasian	Yes	Yes		1
0	0	1	2	CC	AA	2	2	2	58	Bachelor degree	Caucasian	No	Yes	Depression	1
0	0	1	2	CC	AC	2	2	1	27	Master degree	Black	No	No	Depression	1
0	0	1	2	CT	AA	1	2	1	56	Master degree	Caucasian	No	No	Depression	1
0	0	1	2	CC	AC	1	2	1	58	High School Graduate	Caucasian	No	No	Depression	2
0	0	2	2	CC	AA	1	2	1	69	Bachelor degree	Caucasian	No	No	Anxiety/Panic Disorder	1
0	0	2	2	CC	CC	1	2	1	62	Master degree	Caucasian	No	No	Depression	1
0	0	1	2	CT	AC	4	1	1	56	High School Graduate	Caucasian	No	No		1
0	0	1	2	CC	CC	2	2	1	55	Associate degree	Caucasian	No	No	Bipolar disorder	1
0	0	2	2	CC	AC	1	2	1	61	High School Graduate	Caucasian	No	No	Depression	1
0	0	1	2	0	AC	2	1	1	33	Bachelor degree	Caucasian	No	No		1
0	0	2	2	0	AC	1	2	1	51	Bachelor degree	Caucasian	No	No	Eating disorder	1
0	0	1	2	CC	AA	3	1	1	26	DMD/DDS	Asian	No	No		1
0	0	1	2	CT	AA	4	1	2	38	Some college	Caucasian	No	Yes		1
0	0	2	2	CT	AC	3	1	1	53	Did not graduate high school	African-American	No	No		1
0	0	1	2	CT	AC	2	1	1	59	Bachelor degree	Caucasian	No	No		1
0	0	2	2	TT	AA	3	1	1	30	Master degree	Asian	No	No		1
0	0	2	2	CC	AC	4	1	2	68	High School Graduate	Caucasian	No	No		1
0	0	1	2	CC	AA	4	1	1	32	Some college	African-American	No	Yes		1
0	0	1	2	CT	CC	2	1	1	61	Master degree	Black	No	No		2
0	0	1	2	0	AA	2	1	1	38	Bachelor degree	Caucasian	No	Yes		1
0	0	1	2	CC	AC	3	2	2	30	Some college	Caucasian	No	No	Anxiety/Panic Disorder	2
0	0	1	2	CC	AC	2	1	1	56	Some college	African-American	No	No		1
0	0	2	2	CC	AC	1	2	1	69	Associate degree	Caucasian	No	No	Depression	1
0	0	1	2	CT	AC	4	1	1	40	Some college	Caucasian	No	No		1
0	0	1	2	CT	AA	2	1	1	35	High School Graduate	Caucasian	No	No		1
0	0	1	2	CC	CC	2	2	1	66	Bachelor degree	Caucasian	No	No	PTSD	2
0	0	2	2	CT	CC	3	1	1	50	High School Graduate	African-American	No	Yes		2
0	0	2	2	CT	AC	3	1	1	30	Did not graduate high school	Caucasian	No	No		1
0	0	1	2	CT	AC	4	1	2	56	High School Graduate	African-American	No	No		2
0	0	1	2	CT	CC	4	1	2	27	Some college	Caucasian	No	No		2
0	0	2	2	CT	AC	2	2	1	28	High School Graduate	Caucasian	Yes	No	Depression	1
0	0	1	2	CT	CC	1	2	1	46	Bachelor degree	Caucasian	No	No	Depression	2
0	0	2	2	CT	AA	1	2	1	21	In college	Caucasian	No	No	Anxiety/Panic Disorder	1
0	0	2	2	CT	AC	1	2	1	52	Bachelor degree	Caucasian	No	Yes	Anxiety/Panic Disorder	1
0	0	2	2	CT	AC	3	1	1	29	Bachelor degree	Caucasian	No	No		1
0	0	1	2	CC	AC	4	2	1	57	PhD	Caucasian	No	Yes	Depression	1
0	0	1	2	CC	AA	4	2	2	28	Master degree	Caucasian	Yes	Yes	Depression	1
0	0	1	2	CC	AC	3	1	1	73	High School Graduate	African-American	No	No		1
0	0	1	2	CC	AC	1	2	1	43	High School Graduate	Caucasian	No	No	Bipolar disorder	1
0	0	1	2	CC	AC	3	2	1	55	Bachelor degree	Caucasian	No	No	Bipolar disorder	1
0	0	1	2	CT	AA	4	1	1	58	Associate degree	African-American	No	No		2
0	0	1	2	CC	AC	4	1	2	28	High School Graduate	Caucasian	No	No		1
0	0	1	2	CC	AA	2	1	2	24	High School Graduate	African-American	No	No		1
0	0	1	2	CT	AC	4	1	2	42	High School Graduate	Caucasian	Yes	No		1
0	0	1	2	CT	AC	2	1	2	77	Some college	Caucasian	No	Yes		1
0	0	1	2	CT	AA	4	1	2	24	Associate degree	Caucasian	No	Yes		1
0	0	1	2	CC	AA	3	1	2	64	Did not graduate high school	African-American	No	No		1
0	0	2	2	CT	AC	4	1	1	27	High School Graduate	Caucasian	No	No		2
0	0	2	2	CT	AC	3	1	1	21	High School Graduate	Caucasian	No	No		1
0	0	2	2	CC	CC	3	1	1	54	Associate degree	African-American	No	No		1
0	0	1	2	CC	AA	1	2	1	25	Some college	Caucasian	No	Yes	Anxiety and depression	1
0	0	2	2	CT	AC	4	1	1	31	Associate degree	Caucasian	No	No		2
0	0	1	2	CC	AC	2	1	1	67	High School Graduate	Caucasian	No	No		1
0	0	1	2	CT	AC	4	1	2	35	Some college	Caucasian	No	No		2
0	0	1	2	CC	AA	4	2	2	23	Did not graduate high school	African-American	No	No	Depression	2
0	0	1	2	CT	AC	2	1	2	52	Some college	Caucasian	No	No		1
0	0	1	2	CT	AC	3	2	2	25	Associate degree	Caucasian	No	Yes	Depression	1
0	0	2	2	CC	CC	1	2	1	69	High School Graduate	Caucasian	No	No	Anxiety and depression	1
0	0	1	2	CT	AA	1	2	2	48	Associate degree	Caucasian	No	No	Anxiety/Panic Disorder	2
0	0	2	2	CT	AA	4	2	1	52	High School Graduate	Caucasian	No	No	Depression	1
0	0	2	2	CC	AA	2	1	1	65	Some college	Caucasian	No	No		1
0	0	1	2	CC	AC	1	2	1	23	Bachelor degree	African-American	No	No	Schizophrenia	1
0	0	2	2	CT	AA	2	1	1	58	Bachelor degree	Caucasian	No	No		1
0	0	2	1	CT	AC	1	2	1	63	Some college	African-American	No	No	Depression	1
0	0	2	1	CC	AC	1	2	1	45	Bachelor degree	African-American	No	No	Depression	1
0	0	2	1	CC	AC	4	1	1	35	Some college	Caucasian	No	No		2
0	0	1	1	CC	AC	3	1	1	55	High School Graduate	Caucasian	No	No		1
0	0	1	1	CT	AC	3	2	1	66	High School Graduate	African-American	No	No	Schizophrenia	1
0	0	1	1	CT	AA	2	1	2	77	High School Graduate	African-American	No	No		1
0	0	1	1	CT	CC	2	2	1	55	High School Graduate	Caucasian	No	Yes	Anxiety and depression	1
0	0	2	1	CC	AC	1	2	2	41	High School Graduate	Caucasian	No	No	Depression	1
0	0	2	1	CT	AA	4	2	2	51	Some college	Caucasian	No	No	Depression	1
0	0	2	1	CT	0	4	1	2	40	Some college	Caucasian	No	No		1
0	0	1	1	TT	AA	4	1	2	63	High School Graduate	Caucasian	No	No		2
0	0	1	1	CC	AC	2	2	1	51	High School Graduate	African-American	No	Yes	Depression	1
0	0	2	1	CT	AC	4	1	1	21	High School Graduate	Black	No	No		1
0	0	1	1	CC	AA	2	2	1	49	Some college	Caucasian	Yes	No	Anxiety and depression	1
0	0	2	1	CT	AC	2	2	1	29	Some college	Caucasian	No	No	Eating disorder	1
0	0	1	1	CT	AA	1	2	1	41		Caucasian	No	No	Depression	2
0	0	2	1	CC	AC	1	2	1	51	Bachelor degree	Caucasian	No	No	Bipolar disorder	2
0	0	2	1	TT	AA	4	1	1	48	Bachelor degree	Caucasian	No	No		2
0	0	2	1	CC	AC	2	2	1	71	Bachelor degree	Caucasian	No	No	Depression	1
0	0	2	1	CT	AC	2	2	1	52	Associate degree	Caucasian	No	No	Depression	2
0	0	1	1	CC	AA	1	2	1	63	Bachelor degree	Caucasian	No	No	Anxiety and depression	1
0	0	2	1	CT	AA	3	1	1	53	Some college	African-American	No	No		1
0	0	2	1	TT	AA	4	1	1	64	Some college	Caucasian	No	No		1
0	0	1	1	CT	AC	2	2	1	31	Bachelor degree	Caucasian	No	Yes	Depression	2
0	0	1	1	CC	AC	4	1	1	37	Some college	Caucasian	No	No		1
0	0	2	1	CT	0	2	1	1	66	High School Graduate	Caucasian	No	Yes		1
0	0	1	1	CC	AA	1	2	1	57	Master degree	Caucasian	No	No	Anxiety/Panic Disorder	1
0	0	2	1	CC	AA	1	2	1	45	Associate degree	Caucasian	No	No	Bipolar disorder	1
0	0	1	1	CT	CC	1	2	1	59	Some college	Caucasian	No	No	Anxiety and depression	1
0	0	2	1	CT	AC	3	1	1	24	Associate degree	African-American	No	No		1
0	0	1	1	CT	AA	1	2	2	31	Some college	Caucasian	No	No	Anxiety/Panic Disorder	2
0	0	2	1	CC	AA	1	2	1	25	In college	African-American	No	No	Depression	1
0	0	2	1	CC	CC	2	1	1	52	Bachelor degree	Caucasian	No	No		1
0	0	2	1	TT	AC	2	1	1	63	Some college	Caucasian	No	No		1
0	0	2	1	CT	AC	2	1	1	47	Bachelor degree	Caucasian	No	No		2
0	0	1	1	CT	AC	3	1	1	75	Some college	Caucasian	No	No		2
0	0	1	1	CC	AC	3	1	1	20	High School Graduate	African-American	No	Yes		2
0	0	2	1	CT	AA	4	1	1	39	Bachelor degree	Caucasian	No	No		1
0	0	1	1	CT	AA	1	2	1	52	High School Graduate	Caucasian	Yes	No	PTSD	1
0	0	1	1	CT	AC	1	2	2	25	Bachelor degree	Caucasian	No	No	Depression	1
0	0	1	1	CT	AA	1	2	2	71	High School Graduate	Caucasian	No	No	Anxiety/Panic Disorder	1
0	0	2	1	CC	AC	1	2	1	57	Associate degree	Caucasian	No	No	Depression	2
0	0	2	1	CT	AC	2	1	1	33	Associate degree	Caucasian	No	No		1
0	0	1	1	CC	AA	2	2	1	77	High School Graduate	Caucasian	No	No	Depression	1
0	0	2	1	CC	CC	4	2	1	37	Some college	Caucasian	No	No	Depression	1
0	0	2	1	CC	AA	4	1	1	26	N/A	Caucasian	No	No		1
0	0	2	1	CC	AA	3	1	1	42	High School Graduate	African-American	No	Yes		1
0	0	2	1	TT	AC	2	2	1	41	Some college	Caucasian	No	No	Bipolar disorder	2
0	0	2	1	CT	AA	4	1	1	58	High School Graduate	African-American	No	Yes		2
0	0	2	1	CC	AC	2	2	2	30	Associate degree	Caucasian	No	No	Anxiety/Panic Disorder	1
0	0	1	1	CT	AA	4	2	1	25	In college	Black	No	No	Bipolar disorder	2
0	0	1	1	CT	AA	2	1	1	75	Did not graduate high school	Caucasian	No	No		2
0	0	2	1	CC	AA	3	1	2	26	High School Graduate	African-American	No	No		1
0	0	1	1	CT	AA	3	2	2	55	GED	African-American	No	No	Depression	2
0	0	2	1	CC	CC	2	1	2	67	Associate degree	Caucasian	No	No		2
0	0	1	1	CT	AC	2	1	1	55	Bachelor degree	Caucasian	No	No		1
0	0	1	1	CC	AC	2	1	1	75	Some college	Caucasian	No	No		1
0	0	2	1	CT	CC	1	2	1	49	Master degree	Caucasian	No	No	Depression	1
0	0	1	1	CC	0	2	2	1	27	Some college	Caucasian	Yes	Yes	Anxiety/Panic Disorder	1
0	0	1	1	CT	AA	1	2	1	63	Some college	Caucasian	No	No	Depression	1
0	0	2	1	CT	AC	4	1	1	35	High School Graduate	Caucasian	No	No		1
0	0	2	1	CC	AA	1	2	1	34	Bachelor degree	Caucasian	No	No	Depression	1
0	0	1	1	TT	CC	4	1	2	32	In college	Caucasian	No	No		2
0	0	1	1	CT	CC	4	2	1	63	Associate degree	African-American	No	No	Schizophrenia	1
0	0	1	1	CC	AA	1	2	1	24	Some college	Caucasian	No	No	Depression	1
0	0	2	1	CC	AA	2	2	1	59	Master degree	Caucasian	No	No	Depression	2
0	0	1	1	CC	AC	1	2	1	20	High School Graduate	Caucasian	No	No	Anxiety/Panic Disorder	1
0	0	1	1	TT	CC	2	1	1	61	High School Graduate	Caucasian	No	Yes		1
0	0	2	1	CC	AC	1	2	2	52	High School Graduate		No	No	Anxiety and depression	1
0	0	1	1	CT	AA	1	2	1	49	Some college	African-American	No	No	Depression	1
0	0	1	1	CC	0	2	2	1	59	Some college	Caucasian	No	No	Bipolar disorder	1
0	0	1	1	CT	AC	1	2	1	21	In college	Caucasian	No	No	Anxiety and depression	1
0	0	2	1	TT	AA	2	2	1	81	Master degree	Caucasian	No	No	Anxiety/Panic Disorder	1
0	0	1	1	CT	AC	1	2	1	38	In college	Caucasian	No	No	Depression	1
0	0	2	1	CT	AC	3	2	1	46	Associate degree	Caucasian	No	No	Depression	1
0	0	2	1	CC	AA	2	2	1	53	Bachelor degree	Caucasian	Yes	Yes	Bipolar disorder	1
0	0	1	1	CT	AC	2	1	1	21	High School Graduate	Caucasian	No	No		1
0	0	2	1	CT	AA	2	2	2	59	Some college	African-American	No	No	Depression	1
0	0	1	1	CC	AC	1	2	2	56	Some college	Caucasian	No	No	Depression	1
0	0	1	1	CC	0	2	1	2	28	Master degree	Black	No	No		2
0	0	2	1	CT	AC	2	2	1	60	Associate degree	Caucasian	Yes	Yes	Schizophrenia	1
0	0	2	1	CC	AC	1	2	1	58	Some college	Caucasian	Yes	Yes	Depression	1
0	0	2	1	CT	AC	4	1	1	18	High School Graduate	African-American	No	Yes		1
0	0	2	1	CC	AC	3	2	2	57	Some college	Caucasian	Yes	Yes	Bipolar disorder	1
0	0	1	1	CC	CC	1	2	1	67	Some college	Caucasian	No	No	Anxiety/Panic Disorder	1
0	0	2	1	CC	AC	1	2	2	52	High School Graduate	Caucasian	No	No	Depression	1
0	0	1	1	CC	AA	3	1	1	23	Associate degree	African-American	No	Yes		1
0	0	2	1	CT	AA	1	2	1	37	Other professional degree	Caucasian	No	No	Depression	1
0	0	1	1	CT	CC	3	1	2	37	Associate degree	Caucasian	No	No		1
0	0	1	1	0	AA	4	2	1	39	High School Graduate	Caucasian	Yes	Yes	Bipolar disorder	2
0	0	1	1	CT	AC	4	1	1	20	High School Graduate	Caucasian	No	No		2
0	0	2	1	CC	AC	3	1	1	72	Master degree	Caucasian	No	No		1
0	0	1	1	CT	AC	1	2	1	59	Bachelor degree	Caucasian	No	No	Depression	1
0	0	2	1	CT	AC	1	2	1	33	Bachelor degree	Caucasian	No	No	Anxiety/Panic Disorder	2
0	0	2	1	CC	AC	4	1	1	31	Associate degree	African-American	No	No		1
0	0	2	1	CT	CC	2	1	1	57	Bachelor degree	Caucasian	No	No		1
0	0	2	1	0	CC	2	1	1	61	High School Graduate	Caucasian	No	No		1
0	0	2	1	CC	AA	2	1	1	60	Bachelor degree	African-American	No	No		1
0	0	1	1	TT	AC	3	2	1	32	High School Graduate	African-American	No	Yes	Bipolar disorder	1
0	0	2	1	CC	CC	3	1	2	51	Did not graduate high school	African-American	No	Yes		2
0	0	1	1	CC	AC	4	2	1	47	Some college	Caucasian	No	No	Depression	1
0	0	1	1	CC	0	3	1	2	48	High School Graduate	Caucasian	No	No		2
0	0	2	1	CT	CC	4	1	1	66	Some college	Caucasian	No	No		1
0	0	2	1	CT	AA	4	2	2	38	High School Graduate	Caucasian	No	No	Anxiety and depression	1
0	0	1	1	CT	AA	4	1	1	34	High School Graduate	Caucasian	No	No		1
0	0	2	1	CT	0	4	1	2	50	Bachelor degree	Caucasian	No	No		1
0	0	1	1	CC	AA	1	2	2	49	Bachelor degree	Caucasian		No	Anxiety/Panic Disorder	1
0	0	1	1	CC	AA	2	1	1	23	Bachelor degree	Caucasian	No	Yes		1
0	0	2	1	CT	AA	2	1	2	50	Some college	African-American	No	No		1
0	0	2	1	CC	CC	2	2	1	45	Some college	Caucasian	No	Yes	Depression	2
0	0	2	1	TT	AC	1	2	2	26	N/A	African-American	No	No	Anxiety/Panic Disorder	1
0	0	1	1	TT	AC	4	1	2	56	High School Graduate	Caucasian	No	No		1
0	0	1	1	CT	AA	1	2	1	74	High School Graduate	Caucasian	No	No	Anxiety and depression	2
0	0	2	1	CT	AA	4	1	1	21	In college	Caucasian	No	No		1
0	0	2	1	CT	AA	1	2	1	66	PhD	Caucasian	No	No	Anxiety and depression	2
0	0	2	1	CT	AA	3	1	2	22	Some college	Caucasian	No	No		2
0	0	1	1	TT	CC	2	1	1	54	Some college	African-American	No	No		2
0	0	2	1	CT	AC	4	1	2	55	PhD	Caucasian	No	No		1
0	0	2	1	CT	AA	2	1	1	62	Some college	Caucasian	No	No		1
0	0	1	1	TT	CC	4	1	1	50	High School Graduate	Caucasian	No	No		1
0	0	2	1	TT	AC	4	1	1	48	Associate degree	Caucasian	No	No		1
0	0	1	1	CC	AA	4	1	2	35	Some college	Caucasian	No	No		1
0	0	1	1	CT	AA	4	1	2	27	High School Graduate	African-American	No	Yes		1
0	0	1	1	CT	AC	1	2	1	61	High School Graduate	Caucasian	No	Yes	Schizophrenia	2
0	0	2	1	CT	AC	4	2	2	50	High School Graduate	Caucasian	No	No	Depression	1
0	0	2	1	CT	AA	1	2	1	60	High School Graduate	African-American	No	No	Anxiety/Panic Disorder	2
0	0	1	1	CC	AC	3	1	1	59	Associate degree	African-American	No	No		1
0	0	2	1	CC	AA	1	2	1	62	Bachelor degree	Caucasian	No	No	Depression	1
0	0	2	1	CC	AA	1	2	1	48	Associate degree	Caucasian	No	No	Depression	1
0	0	2	1	CT	AC	3	1	1	51	Some college	N/A	No	No		1
0	0	1	1	CC	AC	1	2	2	51	Some college	Caucasian	No	No	Depression	1
0	0	1	1	CT	AA	4	1	1	39	Associate degree	Caucasian	No	No		1
0	0	2	1	CC	AC	1	2	1	35	Bachelor degree	Caucasian	No	No	Depression	1
0	0	1	1	CC	AA	4	1	1	40	High School Graduate	Caucasian	No	No		1
0	0	1	1	CC	CC	1	2	2	24	High School Graduate	Caucasian	No	Yes	Bipolar disorder	1
0	0	1	1	CT	AC	4	1	2	52	High School Graduate	Caucasian	No	No		1
0	0	2	1	CT	AC	1	2	1	74	Master degree	African-American	No	No	Anxiety/Panic Disorder	2
0	0	1	1	CT	CC	4	2	1	26	Associate degree	Caucasian	No	No	Depression	1
0	0	2	1	CT	AA	4	1	2	49	Some college	Caucasian	No	No		1
0	0	1	1	CC	AA	1	2	2	53	Some college	Caucasian	No	Yes	Depression	2
0	0	2	1	CC	AA	3	1	1	30	Some college	Caucasian	No	No		1
0	0	2	1	CT	CC	1	2	2	64	Some college	Black	No	No	Depression	1
0	0	1	1	CC	CC	1	2	1	63	High School Graduate	Caucasian	No	No	Depression	1
0	0	1	1	CC	AC	4	1	2	30	Some college	Caucasian	No	Yes		1
0	0	2	1	CC	AC	4	2	2	44	Some college	Caucasian	No	Yes	Anxiety and depression	1
0	0	1	1	CC	CC	1	2	2	26	Master degree		No	No	Anxiety/Panic Disorder	1
0	0	1	1	CC	CC	2	1	1	33	High School Graduate	Hispanic	No	No		2
0	0	1	1	CC	0	2	1	1	65	Bachelor degree	Caucasian	No	No		1
0	0	2	1	0	AA	2	1	1	48	High School Graduate	Caucasian	No	No		1
0	0	2	1	CC	AA	3	1	2	50	High School Graduate	African-American	No	No		1
0	0	2	1	CC	AC	2	1	1	48	Some college	African-American	No	No		2
0	0	2	1	0	AC	4	1	1	28	Bachelor degree	Caucasian	No	No		1
0	0	1	1	CC	AC	1	2	1	52	High School Graduate	Caucasian	No	No	Depression	1
0	0	2	1	CT	0	2	1	2	79	High School Graduate	Caucasian	No	No		1
0	0	2	1	CC	AC	1	2	1	68	Bachelor degree	Caucasian	No	No	Depression	1
0	0	1	1	TT	AC	4	2	1	27	Some college	Caucasian	No	No	Anxiety and depression	1
0	0	1	1	0	AA	2	1	1	47	High School Graduate	Caucasian		Yes		1
0	0	2	1	CT	AA	4	2	1	35	Some college	African-American	No	No	Schizophrenia	2
0	0	1	1	CT	AA	4	1	2	49	High School Graduate	Caucasian	No	No		1
0	0	2	1	CC	AC	4	1	1	44	Some college	African-American	No	No		1
0	0	1	1	CT	AC	3	1	1	26	Master degree	Caucasian	No	No		1
0	0	1	1	TT	AC	2	2	1	46	Associate degree	Caucasian	No	Yes	Anxiety/Panic Disorder	1
0	0	1	1	CC	AC	4	1	1	36	High School Graduate	Caucasian	No	Yes		1
0	0	1	1	CC	AC	1	2	1	58	High School Graduate	Caucasian	No	No	Bipolar disorder	2
0	0	2	1	CT	CC	4	1	1	58	Master degree	Caucasian	No	No		2
0	0	1	1	CC	AC	1	2	1	68	High School Graduate	Caucasian	No	No	Anxiety/Panic Disorder	1
0	0	2	1	CC	AA	4	2	2	25	Some college	African-American	Yes	No	Depression	1
0	0	2	1	CT	0	4	1	2	25	Some college	Caucasian	No	No		1
0	0	1	1	CC	AA	3	1	1	19	High School Graduate	Caucasian	No	Yes		2
0	0	2	1	CC	AC	2	1	1	73	Some college	Caucasian	No	No		1
0	0	2	1	CT	CC	3	2	1	27	Bachelor degree	Caucasian	No	Yes	Depression	2
0	0	2	1	CT	AC	4	1	2	44	Some college	African-American	No	Yes		1
0	0	2	1	TT	AC	4	2	2	50	Master degree	Caucasian	No	No	Depression	1
0	0	1	1	TT	CC	1	2	2	68	Did not graduate high school	Caucasian	No	No	Depression	1
0	0	2	1	CT	0	1	2	1	54	Some college	Caucasian	No	Yes	Depression	1
0	0	2	1	CC	AC	1	2	1	63	Master degree	Caucasian	No	No	Depression	1
0	0	1	1	CT	AC	4	1	1	55	Some college	Caucasian	No	No		1
0	0	1	1	0	CC	3	1	1	58	Some college	Caucasian	No	No		1
0	0	2	1	CT	AA	1	2	1	49	Associate degree	African-American	No	No	Bipolar disorder	1
0	0	2	1	CC	CC	1	2	1	45	Some college	Caucasian	No	No	Depression	1
0	0	2	1	CC	0	2	1	2	54	Some college	Caucasian	No	No		1
0	0	1	1	TT	AC	2	1	1	62	Bachelor degree	African-American	No	Yes		2
0	0	1	1	TT	AC	1	2	1	23	Some college	Caucasian	No	No	Bipolar disorder	1
0	0	1	1	CT	AC	2	2	1	75	Some college	Caucasian	No	No	Depression	2
0	0	2	1	TT	AC	2	1	1	26	PhD	Caucasian	No	No		1
0	0	2	1	CT	CC	2	1	1	60	Associate degree	Caucasian	No	No		1
0	0	1	1	CC	AA	1	2	1	54	Some college	Caucasian	No	No	Depression	1
0	0	1	1	CC	AC	2	1	2	56	PhD	Caucasian	No	No		1
0	0	2	1	CC	AC	2	2	2	55	Master degree	Caucasian	No	No	Depression	1
0	0	2	1	CT	CC	1	2	1	52	High School Graduate	Caucasian	No	No	Depression	1
0	0	2	1	CT	AA	2	2	1	58	High School Graduate	Caucasian	No	No	Anxiety/Panic Disorder	1
0	0	2	1	CC	AA	1	2	1	77	Master degree	Caucasian	No	No	Depression	1
0	0	2	1	CC	AC	2	1	1	51	Some college	Caucasian	No	No		1
0	0	1	1	CT	AC	2	2	2	34	High School Graduate	Caucasian	No	No	Anxiety and depression	1
0	0	1	1	CC	AC	3	1	1	28	Some college	Caucasian	Yes	No		2
0	0	1	1	CC	AC	2	2	1	56	High School Graduate	African-American	No	Yes	Depression	2
0	0	1	1	CT	0	2	1	1	54	High School Graduate	African-American	No	Yes		1
0	0	2	1	TT	AC	2	1	1	18	High School Graduate	Caucasian	No	Yes		1
0	0	2	1	CT	0	3	1	2	23	High School Graduate	Caucasian	No	No		1
0	0	1	1	TT	AC	2	1	1	40	Some college	Caucasian	No	No		2
0	0	1	1	CC	CC	4	1	1	53	Some college	Caucasian	Yes	No		2
0	0	2	1	CC	AA	2	1	1	37	Master degree	Caucasian	No	No		1
0	0	1	1	CC	AC	4	1	1	47	Some college	N/A	No	Yes		1
0	0	2	1	CT	CC	3	2	2	45	N/A	Caucasian	No	No	Depression	1
0	0	2	1	CT	AC	3	2	1	64	High School Graduate	Caucasian	No	No	Anxiety and depression	1
0	0	2	1	CC	AC	4	1	2	51		Caucasian	No	No		2
0	0	2	1	CT	AC	1	2	1	60		Caucasian	No	No	Bipolar disorder	2
0	0	2	1	CT	AC	1	2	2	21	Some college	Caucasian	No	No	Anxiety/Panic Disorder	1
0	0	1	1	CT	AA	4	1	1	46	Did not graduate high school	Caucasian	No	No		1
0	0	1	1	CC	AA	2	1	1	28	Bachelor degree	Caucasian	Yes	Yes		1
0	0	1	1	CT	AC	1	2	1	44	Associate degree	Caucasian	No	No	Bipolar disorder	1
0	0	2	1	CC	CC	3	2	1	38	Bachelor degree	Caucasian	No	Yes	Anxiety and depression	1
0	0	2	1	CC	AC	2	1	1	23	Master degree	Hispanic	No	No		1
0	0	2	1	CT	CC	1	2	1	59	Master degree	Caucasian	No	No	Depression	1
0	0	2	1	CT	AA	4	1	1	20	High School Graduate	Caucasian	No	No		1
0	0	1	1	CT	CC	4	1	2	48	High School Graduate	Caucasian	No	Yes		1
0	0	2	1	CC	0	4	1	1	46	High School Graduate	Caucasian	No	No		1
0	0	2	1	TT	AA	2	1	2	32	Bachelor degree	Caucasian	No	No		1
0	0	1	1	CC	AC	3	1	2	41	High School Graduate	African-American	No	Yes		1
0	0	2	1	CT	AA	2	1	1	30	In college	Caucasian	No	No		1
0	0	1	1	CT	AA	2	1	2	22	Some college	Caucasian	No	No		1
0	0	1	1	CC	CC	1	2	1	57	High School Graduate	Caucasian	No	No	Depression	1
0	0	1	1	CC	0	1	2	1	63	High School Graduate	Caucasian	No	No	Anxiety/Panic Disorder	1
0	0	1	1	CT	CC	2	1	1	19	In college	Caucasian	Yes	Yes		1
0	0	2	1	CC	AA	2	1	2	45	Bachelor degree	Caucasian	No	Yes		1
0	0	1	1	CC	AC	4	1	2	31	Some college	Caucasian	No	Yes		1
0	0	2	1	CT	AC	1	2	2	57	Some college	Caucasian	No	No	Depression	1
0	0	2	1	TT	AA	2	1	1	26	Bachelor degree	Black	No	No		1
0	0	1	1	CC	AA	4	1	2	55	Some college	Caucasian	No	No		1
0	0	2	1	CC	AC	4	1	1	35	High School Graduate	Caucasian	No	No		1
0	0	2	1	CC	AC	3	2	1	29	Did not graduate high school	Caucasian	No	Yes	Depression	1
0	0	1	1	CC	AC	2	1	1	23	In college	Asian	No	No		1
0	0	2	1	CC	AA	3	2	0	63	Bachelor degree	Caucasian	No	Yes	Depression	1
0	0	1	1	CC	AC	2	1	1	82	Did not graduate high school	Caucasian	No	No		1
0	0	2	1	CC	AC	2	1	1	70	High School Graduate	Caucasian	No	No		1
0	0	2	1	CC	AC	2	1	2	47	Some college	Caucasian	No	No		1
0	0	2	1	CT	AC	4	1	1	27		Caucasian	No	No		1
0	0	2	1	CC	AA	1	2	2	25		Caucasian	No	No	Autism spectrum	1
0	0	1	1	CC	AA	1	2	1	59	Some college	African-American	No	No	Anxiety and depression	1
0	0	1	1	CC	CC	2	1	2	48	High School Graduate	Caucasian	No	No		1
0	0	2	1	CC	AA	3	2	2	57	Some college	Caucasian	No	No	Depression	1
0	0	1	1	CT	AC	2	1	1	28	High School Graduate	Caucasian	No	Yes		1
0	0	2	1	CC	AC	4	1	2	24	Bachelor degree	Caucasian	No	No		1
0	0	2	1	CT	AC	1	2	2	43	Bachelor degree	Caucasian	No	No	Schizophrenia	1
0	0	2	1	CT	AA	2	1	2	66	Bachelor degree	Caucasian	No	Yes		1
0	0	1	1	CT	AC	4	1	1	26	Associate degree	Caucasian	No	No		1
0	0	2	1	CT	AC	2	1	2	57	Associate degree	Caucasian	No	No		1
0	0	1	1	CT	AC	2	1	1	75	Some college	Caucasian	No	No		1
0	0	1	1	CT	CC	3	2	2	55	High School Graduate	Caucasian	No	No	Depression	1
0	0	2	1	CC	AA	4	2	2	50	High School Graduate	Caucasian	Yes	No	Anxiety and depression	1
0	0	2	1	CT	CC	2	1	1	48	Associate degree	Caucasian	No	No		1
0	0	2	1	CC	AA	2	1	1	58	Associate degree	African-American	No	No		2
0	0	2	1	CT	AC	2	1	2	60	Associate degree	Caucasian	Yes	No		1
0	0	1	1	CT	AC	2	1	2	27	In college	Caucasian	No	No		1
0	0	2	1	TT	AA	2	1	0	28	Bachelor degree	Caucasian	No	No		1
0	0	1	1	CT	AC	2	1	2	49	High School Graduate	Caucasian	No	No		1
0	0	1	1	CT	CC	1	2	1	42	Bachelor degree	Caucasian	No	No	Anxiety and depression	1
0	0	2	1	CC	AA	1	2	1	63	Did not graduate high school	African-American	No	No	Depression	1
0	0	2	1	CT	AC	2	1	0	61	Some college	Caucasian	No	No		1
0	0	1	1	TT	CC	1	2	2	60	Bachelor degree	Caucasian	No	No	Depression	1
0	0	2	1	CT	AA	2	1	2	54	High School Graduate	African-American	Yes	Yes		1
0	0	2	1	CT	AA	2	1	2	72	Bachelor degree	Caucasian	Yes	Yes		1
0	0	1	1	CT	AC	2	1	2	69	Master degree	African-American	No	Yes		1
0	0	2	1	CT	AA	2	1	2	76	High School Graduate	Caucasian	No	No		2
0	0	1	1	CT	AC	4	1	2	62	GED	African-American	No	No		1
0	0	1	1	0	AA	4	2	1	45	N/A	Caucasian	Yes	No	Bipolar disorder	1
0	0	2	1	CT	AC	2	2	1	60	In college	Caucasian	No	No	Anxiety/Panic Disorder	1
0	0	1	1	TT	AA	2	1	0	73	High School Graduate	Caucasian	No	No		1
0	0	1	1	CT	AC	1	2	2	50	Master degree	Caucasian	No	No	Depression	1
0	0	2	1	TT	AC	4	1	2	21	High School Graduate	Caucasian	No	No		1
0	0	2	1	CC	CC	4	2	2	N/A	Some college	N/A	Yes	Yes	Bipolar disorder	1
0	0	1	1	CC	AA	1	2	1	61	Some college	African-American	No	No	Depression	1
0	0	1	1	CC	AC	2	1	2	74	Some college	Caucasian	No	No		1
0	0	2	1	CT	0	4	1	1	62	High School Graduate	African-American	No	No		1
0	0	1	1	TT	AA	2	1	1	26	Bachelor degree	Caucasian	No	Yes		1
0	0	2	1	CC	AC	1	2	1	63	Some college	Caucasian	No	No	Depression	1
0	0	2	1	CT	AA	2	1	2	56	Bachelor degree	African-American				1
0	0	2	1	CT	AC	2	2	2	55	Did not graduate high school	African-American		No	Depression	1
0	0	2	1	CC	AA	1	2	2	59	High School Graduate	Caucasian	No	Yes	Depression	1
0	0	1	1	CT	AC	1	2	2	71	High School Graduate	Caucasian	No	No	Depression	1
0	0	1	1	CC	AA	1	2	1	64	Some college	Asian	No	No	Anxiety and depression	1
0	0	2	1	CC	AC	4	1	2	N/A	Bachelor degree	Caucasian	No	No		1
0	0	1	1	CT	AC	1	2	2	28	Bachelor degree	African-American	No	No	Depression	1
0	0	1	1	CT	AA	3	1	0	21	In college	Caucasian	No	No		1
0	0	1	1	CC	AC	2	1	1	63	Some college	Caucasian	No	No		2
0	0	1	1	CC	AA	1	2	2	18	High School Graduate	Caucasian	No	No	Autism spectrum	2
0	0	1	1	CC	AC	4	1	1	24	Associate degree	Caucasian	No	No		1
0	0	2	1	CC	AC	2	2	2	56	High School Graduate	Caucasian	No	Yes	Depression	1
0	0	1	1	CC	AC	1	2	1	57	Master degree	Caucasian	No	No	Bipolar disorder	1
0	0	2	1	CT	CC	2	1	2	65	Bachelor degree	Caucasian	No	Yes		2
0	0	2	1	CC	CC	2	1	2	23	Did not graduate high school	Caucasian	No	No		1
0	0	2	1	CT	AC	3	1	2	26	High School Graduate	African-American	No	No		1
0	0	1	1	CT	AC	3	2	2	22	High School Graduate	Caucasian	No	No	Depression	1
0	0	1	1	CC	CC	2	1	2	24	Bachelor degree	Caucasian	No	No		1
0	0	1	1	CT	AC	2	1	1	65	Some college	African-American	No	No		1
0	0	1	1	CT	AC	2	1	2	27	High School Graduate	African-American	No	No		1
0	0	1	1	CT	AC	1	2	2	55	Bachelor degree	Asian	No	No	Depression	1
0	0	1	1	CT	AA	4	1	0	26	Some college	Black	No	No		1
0	0	2	1	CT	AC	2	1	2	70	Some college	Caucasian	Yes	Yes		1
0	0	2	1	CT	AA	2	1	2	61	High School Graduate	Caucasian	Yes			1
0	0	1	1	CT	AC	1	2	2	26	Bachelor degree	Caucasian	No	No	Anxiety and depression	1
0	0	2	1	CC	AA	1	2	2	34	Bachelor degree	Caucasian	No	No	Depression	1
0	0	2	1	CT	AC	4	1	2	23	Some college	Caucasian	No	No		1
0	0	1	1	CC	AA	2	1	2	65	Bachelor degree	Caucasian	No	No		1
0	0	2	1	CT	0	2	2	1	68	Bachelor degree	Caucasian	No	No	Depression	1
0	0	1	1	CT	AA	3	1	2	21	In college	Asian	No	No		1
0	0	2	1	CC	AC	1	2	2	66	Bachelor degree	Caucasian	Yes	No	Depression	1
0	0	2	1	CT	AC	1	2	2	63	Master degree	Caucasian	No	No	Bipolar disorder	1
0	0	1	1	CC	CC	1	2	2	18	In college	Caucasian	No	No	Depression	1
0	0	2	1	CT	CC	1	2	2	28	Some college	Caucasian	No	No	Depression	1
0	0	2	1	CT	AA	1	2	2	18	In college	African-American	No	No	Depression	1
0	0	2	1	CT	AA	2	1	1	70	High School Graduate	Caucasian	Yes	No		1
0	0	2	1	CC	AC	2	1	2	75	Associate degree	Caucasian	No	No		1
0	0	2	1	CT	AC	1	2	2	68	Master degree	Caucasian	No	No	Depression	1
0	0	2	1	CC	CC	1	2	2	59	Some college	Caucasian	No	No	Depression	1
0	0	2	1	CC	CC	1	2	0	25	Bachelor degree	Caucasian	No	No	Anxiety/Panic Disorder	1
0	0	2	1	0	AC	4	2	2	58	Some college	Caucasian	Yes	No	Anxiety and depression	2
0	0	2	1	CC	CC	1	2	2	56	Bachelor degree	Caucasian	No	No	Depression	1
0	0	2	1	CC	AA	3	1	1	32	Bachelor degree	Black	Yes	No		1
0	0	2	1	TT	AC	4	1	2	58	High School Graduate	Caucasian	No	No		1
0	0	2	1	CT	AA	3	1	2	N/A	Bachelor degree	Caucasian	No	No		2
0	0	2	1	CC	AA	3	1	2	29	Some college	Caucasian	No	Yes		1
0	0	1	1	CT	AA	4	2	2	53	Bachelor degree	Caucasian	No	No	Bipolar disorder	1
0	0	1	1	CC	AC	4	1	2	27	High School Graduate	Caucasian	No	No		1
0	0	2	1	CC	AA	2	1	1	40	Some college	Hispanic	No	No		1
0	0	2	1	CT	AC	3	1	2	45	High School Graduate	Caucasian	No	No		2
0	0	2	1	CC	AA	2	1	2	29	Some college	Caucasian	No	No		1
0	0	1	1	CT	AA	4	2	2	23	Some college	Caucasian	No	No	PTSD	1
0	0	1	1	CT	AA	2	1	2	72	High School Graduate	African-American	Yes	No		1
0	0	2	1	CC	AA	3	1	1	24	N/A	Caucasian	Yes	No		1
0	0	2	1	CC	AA	2	1	1	26	High School Graduate	Caucasian	No	No		1
0	0	1	1	CT	AC	3	1	1	53	High School Graduate	African-American	No	No		1
0	0	1	1	CT	AA	4	1	1	55	N/A	African-American	Yes	Yes		1
0	0	1	1	CC	AC	1	2	2	29	Other professional degree	Caucasian	No	No	Depression	1
0	0	2	1	CT	CC	4	1	1	N/A	High School Graduate	Caucasian	No	No		1
0	0	1	1	CT	CC	1	2	1	36	Master degree	Caucasian	No	No	Depression	1
0	0	1	1	CT	AC	1	2	2	49	Associate degree	African-American	No	No	Depression	1
0	0	2	1	CC	AC	2	2	2	47	Master degree	Caucasian	No	No	Depression	1
0	0	1	1	CC	AA	4	1	2	50	PhD	Caucasian	No	No		1
0	0	2	1	0	AA	2	1	2	64	Some college	Caucasian	No	No		1
0	0	1	1	CC	AC	1	2	2	74	Master degree	Caucasian	Yes	No	Depression	1
0	0	2	1	CT	AA	4	2	2	59	GED	Caucasian	Yes	No	Schizophrenia	1
0	0	2	1	CC	AA	2	1	2	24	High School Graduate	Caucasian	Yes	No		1
0	0	2	1	CC	AA	2	1	2	59	High School Graduate	Caucasian	Yes	No		1
0	0	2	1	CC	CC	2	1	2	N/A	High School Graduate	Caucasian	Yes	No		2
0	0	1	1	TT	AA	2	1	1	53	Some college	Caucasian	No	No		1
0	0	2	1	TT	AA	3	1	2	30	Some college	Caucasian	No	No		1
0	0	2	1	CC	CC	4	2	2	53	Some college	Caucasian	No	No	Eating disorder	2
0	0	1	1	CC	AA	2	1	1	47	Associate degree	Caucasian	No	No		1
0	0	2	1	CC	CC	2	1	2	25	Master degree	African-American				1
0	0	1	1	CC	AA	2	1	1	58	Some college	Caucasian	No	No		1
0	0	1	1	CC	AA	2	1	0	79	High School Graduate	Caucasian	Yes	No		1
0	0	1	1	CC	AC	2	1	2	61	Some college	Caucasian	No	No		1
0	0	1	1	CC	AA	1	2	2	42	Associate degree	Caucasian	No	No	PTSD	1
0	0	2	1	TT	AC	2	1	0	27	High School Graduate	Caucasian	No	Yes		1
0	0	1	1	CT	AA	4	2	1	44	High School Graduate	Caucasian	No	No	Bipolar disorder	1
0	0	1	1	CT	AC	4	2	2	78	Master degree	Caucasian	N/A	No	Depression	1
0	0	1	1	CT	AC	2	1	1	N/A	Some college	African-American	Yes	No		1
0	0	2	1	CC	AA	4	1	1	30	Some college	Caucasian	Yes	No		1
0	0	1	1	CC	AA	1	2	1	57	Some college	Caucasian	Yes	No	Bipolar disorder	1
0	0	1	1	CT	AC	1	2	2	59	Master degree	Caucasian	No	No	Anxiety and depression	2
0	0	2	1	CT	AC	1	2	2	29	Bachelor degree	African-American	Yes	No	Anxiety/Panic Disorder	1
0	0	1	1	CC	AC	1	2	2	56	Bachelor degree	Hispanic	No	No	Anxiety and depression	1
0	0	2	1	CC	AC	1	2	2	71	Bachelor degree	Caucasian	Yes	No	Bipolar disorder	2
0	0	1	1	CC	AA	3	1	2	67	High School Graduate	African-American	No	No		1
0	0	2	1	CC	CC	2	2	2	42	High School Graduate	Caucasian	No	No	Anxiety/Panic Disorder	1
0	0	1	1	CC	AC	1	2	2	34	Some college	Caucasian	No	Yes	Depression	1
0	0	2	1	CC	AC	4	2	2	59	Did not graduate high school	Caucasian	No	No	Depression	1
0	0	2	1	CC	AC	4	2	2	23	Some college	Caucasian	No	No	Depression	1
0	0	2	1	CC	AA	4	1	1	65	High School Graduate	N/A	No	No		1
0	0	2	1	CT	AA	2	1	2	68	Bachelor degree	Caucasian	No	No		1
0	0	2	1	CT	AA	2	2	1	52	Associate degree	Caucasian	N/A	No	Depression	1
0	0	1	1	CT	AC	4	1	1	56	Bachelor degree	Caucasian	No	No		1
0	0	1	1	CT	AC	2	1	2	66	High School Graduate	N/A	No	No		1
0	0	1	1	CT	AC	3	1	2	59	Bachelor degree	African-American	No	N/A		1
0	0	2	1	CT	AA	2	1	2	73	High School Graduate	Caucasian	No	No		1
0	0	2	1	CC	AA	2	2	1	24	Some college	Caucasian	Yes	Yes	Anxiety and depression	1
0	0	1	1	0	AA	4	1	2	58	Associate degree	Caucasian	No	No		1
0	0	2	1	CC	CC	4	1	2	35	Associate degree	Caucasian	No	No		1
0	0	1	1	CC	AC	4	1	2	25	High School Graduate	Caucasian	No	No		2
0	0	2	1	CC	CC	2	1	2	52	Bachelor degree	African-American	Yes	No		1
0	0	2	1	CT	AA	4	2	2	59	Master degree	Caucasian	No	No	Depression	2
0	0	2	1	CC	AA	2	1	2	54	Associate degree	Caucasian	No	No		2
0	0	2	1	CT	CC	4	1	2	34	Some college	Caucasian	No	No		1
0	0	1	1	CT	AC	2	1	2	77	Master degree	Caucasian	No	No		1
0	0	1	1	CT	AA	2	1	2	32	Bachelor degree	Caucasian	No	No		2
0	0	1	1	CT	CC	1	2	1	51	Did not graduate high school	Caucasian	No	No	Bipolar disorder	1
0	0	2	1	CT	AC	2	1	2	52	Bachelor degree	Caucasian	No	No		2
0	0	2	1	CC	AC	4	1	1	39	Bachelor degree	Caucasian	No	No		2
0	0	1	1	CC	AA	2	2	1	56	Some college	Black	No	No	Anxiety and depression	1
0	0	2	1	CT	CC	2	1	1	85	Some college	Caucasian	N/A	No		1
0	0	2	1	CT	AC	2	2	1	64	Bachelor degree	African-American	No	Yes	Depression	1
0	0	2	1	CC	AC	1	2	1	62	Some college	Caucasian	No	No	Depression	1
0	0	1	1	TT	CC	4	1	2	66	High School Graduate	Caucasian	Yes	No		1
0	0	1	1	CC	AC	1	2	1	60	Bachelor degree	Caucasian	Yes	No	Anxiety and depression	1
0	0	1	1	CT	CC	4	2	2	58	Some college	Caucasian	No	No	Bipolar disorder	2
0	0	1	1	CC	AA	2	1	2	29	Master degree	Caucasian	Yes	No		1
0	0	1	1	0	AC	2	1	2	38	Bachelor degree	Caucasian	Yes	No		1
0	0	2	1	TT	AC	4	1	2	49	Some college	African-American	Yes	Yes		1
0	0	2	1	CT	AA	1	2	2	61	Some college	African-American	No	No	Depression	1
0	0	2	1	CT	AA	4	1	2	38	N/A	Indian	No	No		1
0	0	2	1	CC	AA	4	2	2	37	Some college	Caucasian	No	No	Depression	1
0	0	1	1	CT	AC	4	1	2	52	Associate degree	Caucasian	No	No		1
0	0	1	1	CT	0	4	1	2	56	Some college	African-American	No	No		1
0	0	1	1	TT	AC	4	1	2	32	Some college	African-American	Yes	Yes		1
0	0	1	1	CC	AC	4	2	2	38	Some college	Caucasian	N/A	No	Depression	1
0	0	2	1	CT	AC	3	2	2	36	Some college	Caucasian	No	No	Anxiety and depression	2
0	0	2	1	CT	AC	2	1	2	61	N/A	African-American	No	No		1
0	0	2	1	CC	AC	3	1	2	53	Associate degree	African-American	No	No		1
0	0	1	1	0	AA	2	2	2	64	Bachelor degree	Caucasian	No	No	Depression	1
0	0	1	1	CC	AA	1	2	1	53	High School Graduate	African-American	No	Yes	Depression	1
0	0	1	1	CC	CC	4	2	2	23	Did not graduate high school	Caucasian	N/A	No	Depression	1
0	0	1	1	CT	AA	1	2	2	65	High School Graduate	African-American	No	No	Depression	1
0	0	2	1	CC	AC	2	1	1	27	High School Graduate	Caucasian	No	No		1
0	0	2	1	CC	AC	2	1	1	44	Did not graduate high school	Caucasian	No	No		1
0	0	1	1	CT	AC	4	1	1	39	In college	Caucasian	Yes	No		1
0	0	1	1	CC	AC	2	1	1	60	High School Graduate	Caucasian	No	No		1
0	0	2	1	CT	AC	1	2	2	58	Bachelor degree	African-American	Yes	No	Depression	1
0	0	2	1	CT	AA	4	1	2	61	GED	Caucasian	No	No		1
0	0	2	1	CC	AC	3	1	2	73	Master degree	Black	Yes	No		1
0	0	2	1	CC	AC	2	1	1	58	PhD	Caucasian	Yes	No		1
0	0	2	1	CC	AC	2	1	2	72	Associate degree	Caucasian	No	No		1
0	0	1	1	CC	AC	2	1	2	73	Some college	Caucasian	No	No		1
0	0	1	1	CT	0	4	1	2	51	Did not graduate high school	Caucasian	No	No		1
0	0	2	1	CT	AC	4	1	1	58	High School Graduate	Caucasian	Yes	Yes		1
0	0	2	1	CC	AA	1	2	1	57	Associate degree	Caucasian	Yes	No	Anxiety and depression	1
0	0	2	1	CT	AA	4	1	1	50	Master degree	African-American	No	Yes		1
0	0	2	1	0	AA	2	1	1	54	Associate degree	Caucasian	Yes	No		2
0	0	2	1	0	CC	2	1	1	24	DMD/DDS	Caucasian	Yes			1
0	0	2	1	TT	AC	1	2	1	52	Bachelor degree	Caucasian	Yes	No	Depression	1
0	0	1	1	CT	AA	3	2	1	72	Some college	Caucasian	No	No	Depression	2
0	0	1	1	CC	AC	2	1	2	60	High School Graduate	Caucasian	No	N/A		1
0	0	2	1	CC	AA	2	1	2	37	Bachelor degree	Caucasian	Yes	No		1
0	0	1	1	CC	CC	2	1	2	43	Some college	Caucasian	No	No		1
0	0	2	1	CC	AC	1	2	1	32	Associate degree	Caucasian	Yes	No	Depression	1
0	0	2	1	CC	AC	4	2	2	26	High School Graduate	Caucasian	No	No	Schizophrenia	1
0	0	2	1	CT	AA	2	1	2	61	Some college	Caucasian	No	No		2
0	0	1	1	CT	AA	2	2	1	48	High School Graduate	Caucasian	Yes	No	Bipolar disorder	1
0	0	2	1	CT	CC	2	1	1	73	Some college	Caucasian	No	No		1
0	0	2	1	CT	AC	3	1	1	28	Master degree	Caucasian	No	No		1
0	0	1	1	CT	AC	1	2	2	68	High School Graduate	Caucasian	No	No	Eating disorder	1
0	0	1	1	CT	CC	4	2	2	32	Some college	Caucasian	No	No	Bipolar disorder	1
0	0	1	1	CT	AC	2	1	2	72	Associate degree	Caucasian	No	No		1
0	0	1	1	CC	AC	4	1	2	58	Some college	Caucasian	No	No		1
0	0	1	1	CC	0	4	2	2	21	Did not graduate high school	Caucasian	Yes	Yes	Depression	1
0	0	2	1	CC	CC	1	2	1	58	Master degree	Other	Yes	No	Depression	1
0	0	2	1	CC	CC	2	1	1	26	Bachelor degree	Caucasian	Yes	No		1
0	0	1	1	CC	AA	3	1	2	24	High School Graduate	African-American		No		1
0	0	1	1	TT	CC	2	1	1	77	PhD	Caucasian	No	No		2
0	0	1	1	CC	AA	4	2	1	55	High School Graduate	Black	No	No	Bipolar disorder	1
0	0	2	1	0	AC	4	1	2	52	Associate degree	Caucasian	Yes	No		1
0	0	1	1	CC	AA	1	2	1	57	Bachelor degree	Caucasian	No	No	Depression	1
0	0	1	1	CT	AA	1	2	2	72	High School Graduate	Caucasian	No	No	Depression	1
0	0	2	1	CC	AA	2	1	2	74	Some college	Caucasian	Yes	No		2
0	0	1	1	CC	AC	2	1	1	55	Some college	Caucasian	No	No		1
0	0	2	1	CT	AC	4	1	1	48	Bachelor degree	Caucasian	No	Yes		2
0	0	1	1	CT	AA	2	2	1	36	Some college	Caucasian	No	No	Anxiety and depression	1
0	0	1	1	CC	AA	3	1	2	67	High School Graduate	Caucasian	Yes	No		1
0	0	1	1	CC	AC	4	2	1	58	High School Graduate	Caucasian	No	No	Bipolar disorder	1
0	0	2	1	CT	AC	4	1	1	25	N/A	African-American	No	Yes		2
0	0	1	1	CT	AA	4	2	2	54	High School Graduate	Caucasian	No	Yes	Anxiety and depression	1
0	0	1	1	CT	AA	4	2	2	34	Bachelor degree	Caucasian	Yes	Yes	Depression	1
0	0	2	1	CC	CC	2	1	1	60	N/A	African-American	Yes	No		1
0	0	1	1	CC	AA	4	1	2	40	Associate degree	Caucasian	No	No		1
0	0	1	1	CT	AA	1	2	1	56	Some college	Caucasian	No	No	Anxiety and depression	1
0	0	2	1	CT	AC	3	2	2	56	High School Graduate	Black	No	No	PTSD	1
0	0	2	1	CT	AC	2	2	2	39	Bachelor degree	Asian	Yes	No	Bipolar disorder	1
0	0	1	1	CT	0	2	1	2	60	High School Graduate	Caucasian	No	No		2
0	0	1	1	CT	0	2	1	2	63	Associate degree	Caucasian	No	No		1
0	0	1	1	CT	0	2	1	2	47	Associate degree	Caucasian	No	No		1
0	0	1	1	CC	AA	1	2	2	56	High School Graduate	Caucasian	No	No	Anxiety/Panic Disorder	2
0	0	1	1	CT	AC	1	2	2	67	Some college	Black	No	No	Depression	1
0	0	1	1	CC	AC	2	2	1	41	High School Graduate	Caucasian	Yes	No	Anxiety and depression	1
0	0	2	1	CT	AA	2	2	2	78	High School Graduate	Caucasian	No	No	Depression	1
0	0	2	1	CC	AA	1	2	2	21	In college	Caucasian	No	No	Anxiety/Panic Disorder	1
0	0	1	1	CC	AC	1	2	2	56	High School Graduate	Caucasian	No	No	Bipolar disorder	1
0	0	2	1	CC	AA	3	2	2	50	High School Graduate	Black	No	No	Depression	1
0	0	2	1	CT	0	2	2	2	36	Bachelor degree	Caucasian	Yes	No	Depression	1
0	0	1	1	CT	AA	2	2	2	65	Bachelor degree	Caucasian	No	No	Depression	1
0	0	1	1	CC	AC	2	2	2	62	Some college	Caucasian	No	No	Anxiety/Panic Disorder	1
0	0	2	1	TT	AA	2	1	2	76	Bachelor degree	Caucasian	Yes	No		1
0	0	1	1	CT	AA	2	1	2	51	Associate degree	Caucasian	Yes	No		1
0	0	1	1	0	AA	2	1	2	60	High School Graduate	Caucasian	No	No		1
0	0	1	1	CT	AA	1	2	2	49	Did not graduate high school	Black	No	No	Depression	1
0	0	1	1	0	AC	4	1	2	28	Associate degree	Caucasian	Yes	No		2
0	0	2	1	CC	AA	4	1	2	29	High School Graduate	African-American	Yes	No		1
0	0	2	1	TT	AC	2	1	1	51	Associate degree	Caucasian	Yes	No		1
0	0	1	1	CT	AC	4	1	2	21	Associate degree	African-American	No	No		1
0	0	2	1	CT	CC	2	1	1	58	Some college	Black	No	No		1
0	0	2	1	CT	AC	4	1	1	51	Some college	Caucasian	Yes	No		1
0	0	1	1	CT	AA	2	1	2	64	High School Graduate	Caucasian	No	No		1
0	0	1	1	0	0	4	1	1	21	High School Graduate	Caucasian	Yes	No		2
0	0	2	1	CT	CC	2	1	2	75	High School Graduate	Caucasian	No	No		1
0	0	1	1	CT	0	4	1	2	52	Master degree	Caucasian	Yes	Yes		1
0	0	1	1	CT	AA	2	1	2	82	High School Graduate	Caucasian	No	Yes		1
0	0	1	1	CT	AC	2	1	1	65	Bachelor degree	Caucasian	No	No		1
0	0	1	1	CT	AA	2	1	1	32	Some college	Caucasian	Yes	Yes		1
0	0	2	1	CT	AC	4	1	1	37	Some college	Caucasian	No	Yes		1
0	0	2	1	CT	AC	2	1	1	44	Associate degree	N/A	Yes	Yes		1
0	0	1	1	CT	0	4	1	2	34	Some college	Caucasian	No	No		1
0	0	1	1	CC	AC	2	1	1	86	Some college	Caucasian	No	No		1
0	0	1	1	CT	AA	4	1	1	25	Some college	Caucasian	Yes	No		1
0	0	1	1	CT	AA	2	1	2	35	Bachelor degree	Caucasian	Yes	No		2
0	0	1	1	CT	AC	2	1	1	59	Associate degree	Caucasian	No	No		1
0	0	2	1	CT	AC	2	1	2	55	High School Graduate	Black	Yes	No		1
0	0	2	1	CT	AC	3	1	1	51	Some college	Caucasian	No	No		1
0	0	2	1	CT	AC	3	1	2	23	In college	African-American	Yes	No		1
0	0	2	1	CT	0	2	1	1	80	Bachelor degree	Caucasian	Yes	No		1
0	0	2	1	CT	0	2	1	2	31	PhD	Caucasian	No	Yes		1
0	0	1	1	CT	AC	4	1	2	70	High School Graduate	Caucasian	No	No		1
0	0	1	1	CT	AC	2	1	2	72	Associate degree	Caucasian	Yes	No		1
0	0	2	1	CT	AA	2	1	1	58	Associate degree	Caucasian	No	No		1
0	0	2	1	CC	AC	4	1	1	54	High School Graduate	Black	Yes	Yes		1
0	0	1	1	CT	0	2	1	1	67	Some college	Caucasian	No	Yes		1
0	0	2	1	CT	AC	2	1	2	53	Associate degree	Caucasian	No	Yes		2
0	0	2	1	CT	AC	3	1	2	26	Some college	Caucasian	No	No		1
0	0	2	1	CT	AC	4	1	1	48	High School Graduate	Caucasian	No	No		1
0	0	2	1	CT	AC	4	1	1	32	Bachelor degree	Caucasian	No	No		1
0	0	1	1	CT	0	3	1	2	32	Associate degree	Caucasian	No	N/A		1
0	0	2	1	CT	AA	2	1	1	56	High School Graduate		Yes	No		2
0	0	1	1	CT	CC	2	1	1	65	Some college	Caucasian	Yes	No		1
0	0	1	1	CT	AC	2	1	2	53	Associate degree	Caucasian	Yes	Yes		1
0	0	2	1	CT	AC	2	1	1	62	Some college	Caucasian	No	Yes		1
0	0	2	1	CC	AC	2	1	1	49	Bachelor degree	Caucasian	Yes	Yes		1
0	0	2	1	CT	0	4	1	1	69	Master degree	Caucasian	No	No		1
0	0	2	1	CT	AA	3	1	1	61	Some college	Caucasian	No	No		1
0	0	1	1	CC	0	2	1	2	30	Bachelor degree	Caucasian	No	No		1
0	0	2	1	CT	CC	2	1	2	50	PhD	Black	No	No		1
0	0	1	1	CC	AA	4	1	2	65	Some college	Caucasian	Yes	No		1
0	0	2	1	CC	AA	4	1	2	67	Some college	Caucasian	No	No		1
0	0	2	1	CC	AA	2	1	2	36	PhD	Other	No	No		1
0	0	2	1	CT	AC	4	1	2	56	High School Graduate	Black	No	No		1
0	0	2	1	CT	AC	4	1	2	33	High School Graduate	Caucasian	No	Yes		1
0	0	1	1	CT	AC	4	1	1	35	Associate degree	Black	Yes	Yes		1
0	0	2	1	0	AA	3	1	2	27	Bachelor degree	Black	Yes	Yes		1
0	0	2	1	CT	CC	2	1	2	36	MD	Asian	Yes	No		1
0	0	1	1	CC	AC	2	1	1	75	High School Graduate	Caucasian	No	No		1
0	0	1	1	CT	AC	2	1	1	73	Bachelor degree	Caucasian	Yes	No		1
0	0	1	1	TT	AA	3	1	2	26	Master degree	Caucasian	Yes	No		1
0	0	1	1	CC	AA	2	1	2	63	Did not graduate high school	Caucasian	Yes	Yes		1
0	0	2	1	CT	AC	2	1	1	57	Some college	Caucasian	Yes	No		1
0	0	2	1	CC	CC	4	1	2	63	Associate degree	Caucasian	No	No		1
0	0	2	1	CT	CC	2	1	1	65	Master degree	Black	Yes	No		1
0	0	1	1	0	AA	2	1	2	65	Some college	Caucasian	Yes	No		1
0	0	1	1	CC	AC	3	1	2	63	Associate degree	Black	No	No		1
0	0	1	1	CT	AA	4	1	2	47	Master degree	Asian	Yes	No		1
0	0	2	1	TT	AC	4	1	2	66	High School Graduate	Black	No	No		1
0	0	1	1	CC	AC	3	1	2	27	Bachelor degree	Caucasian	No	No		1
0	0	1	1	CT	AA	2	1	2	24	Bachelor degree	Caucasian	No	Yes		1
0	0	2	1	CC	AA	2	1	2	21	Associate degree	Caucasian	Yes	No		1
0	0	1	1	CC	AA	3	1	2	64	Some college	Caucasian	No	No		1
0	0	1	1	CT	AC	3	1	1	24	High School Graduate	Caucasian	No	No		1
0	0	2	1	CT	AC	3	1	2	24	Bachelor degree	Caucasian	No	No		1
0	0	1	1	CT	AA	2	1	2	79	Associate degree	Caucasian	No	No		1
0	0	1	1	0	AA	2	1	1	57	Associate degree	Caucasian	No	No		1
0	0	2	1	CC	CC	2	1	2	23	Some college	Caucasian	Yes	No		1
0	0	2	1	CC	AA	2	1	2	32	Some college	Caucasian	Yes	No		1
0	0	1	1	CC	AC	2	1	2	63	Some college	Caucasian	No	No		1
0	0	1	1	CT	AC	2	1	2	22	High School Graduate	Black	No	No		1
0	0	1	1	CT	AA	4	1	2	30	Some college	Caucasian	No	Yes		2
0	0	2	1	CC	AC	2	1	1	72	Some college	Caucasian	No	Yes		1
0	0	1	1	CT	AA	4	1	1	32	High School Graduate	Black	No	Yes		1
0	0	1	1	0	AC	2	1	2	31	Master degree	Caucasian	Yes	Yes		1
0	0	1	1	CT	AC	2	1	1	51	Associate degree	Caucasian	No	Yes		1
0	0	2	1	CT	AA	2	1	2	45	Some college	Caucasian	Yes	No		1
0	0	2	1	CC	AA	4	1	2	59	GED	Black	Yes	No		1
0	0	1	1	CC	AA	2	1	1	41	Associate degree	Caucasian	No	No		1
0	0	1	1	CT	AA	4	1	2	48	Associate degree	Caucasian		Yes		1
0	0	2	1	CT	AA	2	1	2	54	Bachelor degree	Caucasian		Yes		1
0	0	2	1	CC	AC	2	1	2	77	Master degree	Other	Yes	Yes		2
0	0	1	1	CT	AC	4	1	1	56	Associate degree	Black	Yes	Yes		1
0	0	2	1	CT	AA	2	1	1	58	Some college	Caucasian	No	No		1
0	0	2	1	CC	AA	1	1	1	29	Associate degree	Black	No	No		1
0	0	2	1	CT	AA	1	1	1	29	Bachelor degree	Hispanic	No	No		1
0	0	1	1	CC	AC	1	1	1	30	Bachelor degree	Caucasian	No	No		1
0	0	2	1	CT	AA	1	1	2	26	PhD	Caucasian	No	No		2
0	0	2	1	CC	AC	1	1	2	50	Bachelor degree	Caucasian	No	No		1
0	0	2	1	TT	AC	1	2	1	46	Master degree	Caucasian	No	No	Depression/anxiety and autism	2
0	0	1	1	TT	AC	1	1	2	29	Master degree	Caucasian	No	No		1
0	0	2	1	CT	AC	1	2	1	50	Bachelor degree	Caucasian	No	No	History of depression no medications; pt reports that it is not severe Eating disorder	1
0	0	1	1	CC	AC	1	1	2	85	High School Graduate	Caucasian	Yes	Yes		1
0	0	2	1	CC	AA	1	1	2	24	PhD	African-American	Yes	No		1
0	0	2	1	CC	AC	1	2	2	37	High School Graduate	Caucasian	Yes	No	Anxiety - mild	1
0	0	1	1	CT	CC	1	1	2	32	DMD/DDS	Asian	No	No		2
0	0	1	1	CT	AC	1	1	2	31	Some college	African-American	No	Yes		1
0	0	1	1	CT	AA	1	2	2	34	High School Graduate	Caucasian	No	No	Anxiety	1
0	0	1	1	CT	AC	4	2	2	22	High School Graduate	Caucasian	No	Yes	Panic attack (1/14/2016)	1
0	0	1	1	CT	AA	1	1	2	21	In college	Caucasian	Yes	No		1
0	0	1	1	CC	AA	1	1	2	23	Some college	African-American	Yes	No		1
0	0	1	1	TT	AA	3	1	2	67	Did not graduate high school	Caucasian	Yes	No		1
0	0	1	1	CC	CC	3	2	2	21	High School Graduate	Black	No	No	depression - no medications	2
0	0	2	1	CC	AC	1	1	1	33	Associate degree	Black	No	No		2
0	0	2	1	CC	AC	1	1	1	61	Associate degree	Caucasian	No	No		2
0	0	2	1	CC	CC	4	1	2	35	Associate degree	Black	No	No		2
0	0	1	1	CT	AC	1	1	1	59	Bachelor degree	Black	Yes	No		2
0	0	1	1	CC	AC	2	1	2	34	Bachelor degree	Caucasian	Yes	No		2
0	0	2	1	TT	AC	1	1	1	49	Bachelor degree	Asian	No	No		1
0	0	2	1	CC	AC	1	2	2	76	N/A	Caucasian	No	No	Depression or psychiatric disorder- pt had seizure 6 months ago. Controlled with medication.	2
0	0	2	1	0	AA	2	1	2	26	Master degree	Black	Yes	No		1
0	0	2	1	CT	AA	1	1	2	22	Bachelor degree	Caucasian	No	No		2
0	0	2	1	CT	AA	1	2	1	41	High School Graduate	Caucasian	No	No	depression- diagnosed 7 yrs ago seeking professional help with the doctor and taking medication as prescribed anxiety attacks	2
0	0	2	1	TT	AC	1	1	2	23	Associate degree	Caucasian	Yes	No		1
0	0	2	1	CT	AC	2	1	1	60	DMD/DDS	Black	N/A	N/A		1
0	0	2	1	CT	AA	2	1	2	21	In college	Black	Yes	No		1
0	0	1	1	CT	AC	1	2	2	63	Master degree	Caucasian	Yes	No	depression under control	1
0	0	1	1	TT	AA	2	1	2	57	Associate degree	Caucasian	No	No		1
0	0	2	1	0	AA	4	2	2	56	Associate degree	Black	Yes	No	depression not medicated	1
0	0	1	1	CT	AC	1	1	1	65	Associate degree	Black	No	No		1
0	0	1	1	CC	AC	1	2	1	54	Master degree	Other	No	No	bipolar illness type 2 manic	1
0	0	1	1	CT	CC	1	1	1	58	Bachelor degree	Indian	No	No		1
0	0	1	1	CC	AA	4	1	2	65	Some college	Caucasian	No	No		1
0	0	1	1	TT	AA	4	1	2	58	Some college	Caucasian	Yes	No		1
0	0	1	1	CC	AA	2	1	1	75	Master degree	Caucasian	Yes	No		1
0	0	2	1	0	AA	4	1	2	61	Associate degree	Caucasian	No	Yes		1
0	0	1	1	CC	AC	1	1	1	57	Bachelor degree	Caucasian	No	No		1
0	0	1	1	CT	AA	2	1	1	66	High School Graduate	Caucasian	No			1
0	0	2	1	CC	AA	1	1	1	57	Bachelor degree	Black	No	No		1
0	0	2	1	CC	AA	1	1	2	78	Some college	Caucasian	Yes	No		2
0	0	1	1	CC	CC	2	1	2	32	Associate degree	Caucasian	No	Yes		2
0	0	2	1	CT	AC	1	1	1	27	Bachelor degree	Caucasian	Yes	No		2
0	0	2	1	CC	AA	1	2	2	22	Some college	Caucasian	Yes	No	bipolar, ADD and depression diagnosed in 2007 Patient is not taking medications for this conditions	2
0	0	1	1	CT	CC	1	1	2	68	High School Graduate	Black	Yes	No		2
0	0	1	1	CC	AC	1	1	1	20	Associate degree	Black	No	No		2
0	0	1	1	CC	CC	2	2	1	34	Associate degree	Caucasian	Yes	No	eating disorder	2
0	0	1	1	CC	AC	4	1	1	30	High School Graduate	Caucasian	Yes	No		2
0	0	2	1	CT	CC	2	1	2	78	High School Graduate	Black	No	Yes		2
0	0	2	1	CC	AA	1	2	2	38	Some college	Caucasian	Yes	No		1
0	0	1	1	TT	AC	1	1	1	69	High School Graduate	Indian	No	No		2
0	0	2	1	CC	AA	3	1	2	25	High School Graduate	Caucasian	Yes	No		2
0	0	1	1	CT	AA	4	1	2	22	High School Graduate	Caucasian	No	No		2
0	0	1	1	CC	AC	4	1	2	26	Some college	Caucasian	No	No		2
0	0	2	1	CT	AC	2	1	1	42	Bachelor degree	Caucasian	Yes	No		2
0	0	1	1	CT	AC	2	1	1	24	Master degree	Caucasian	Yes	No		2
0	0	1	1	CT	AC	1	1	2	35	In college	Black	Yes	Yes		1
0	0	2	1	CC	AC	2	1	1	67		Caucasian	No	No		2
0	0	1	1	CT	AC	1	1	1	26	Master degree	Hispanic	No	No		1
0	0	1	1	CT	AA	2	2	1	74	Bachelor degree	Black	Yes	Yes	Depression (returned after knee surgery, however no longer reports feeling depressed)	2
0	0	1	1	TT	AC	1	1	1	28	Master degree	Hispanic	Yes	No		1
0	0	2	1	CT	AC	2	1	1	81	Some college	Caucasian	Yes	Yes		2
0	0	2	1	CC	AA	3	2	2	51	High School Graduate	Black	No	Yes	Schizophrenia	1
0	0	2	1	CT	CC	3	1	2	37	Some college	Caucasian	No	Yes		1
0	0	1	1	TT	AA	1	1	2	36	Some college	Black	No	Yes		2
0	0	1	1	CC	AA	1	1	2	32	Master degree	Caucasian	No	No		1
0	0	1	1	CT	AA	4	1	2	42	Some college	Caucasian	Yes	Yes		1
0	0	2	1	0	0	1	2	2	28	In college	Caucasian	No	No	ADHD	1
0	0	1	1	CC	AA	2	1	2	73	Master degree	Caucasian	No	No		1
0	0	1	1	CT	AC	1	1	2	31	PhD	Caucasian	No	No		1
0	0	1	1	CT	AA	1	1	2	55	Associate degree	Caucasian	No	No		2
0	0	1	1	CC	AC	1	1	1	39	Bachelor degree	Caucasian	Yes	No		1
0	0	2	1	TT	AC	1	1	2	70	Some college	Caucasian	Yes	No		1
0	0	1	1	CT	AA	4	1	2	48	Other professional degree	Caucasian	No	No		1
0	0	1	1	CT	AA	1	1	2	28	Bachelor degree	Asian	No	No		1
0	0	2	1	CC	AC	1	2	1	49	Bachelor degree	Caucasian	No	No	Depression	1
0	0	1	1	CT	AC	1	1	2	20	Some college	Caucasian	No	No		1
0	0	1	1	0	AA	2	1	2	27	Some college	Caucasian	Yes	Yes		2
0	0	1	1	TT	AA	2	1	1	26	DMD/DDS	Caucasian	Yes	No		1
0	0	2	1	TT	AA	1	1	1	56	Master degree	Black	Yes	No		2
0	0	1	1	CC	AC	1	1	1	26	Master degree	Asian	No	No		2
0	0	1	1	CC	AC	1	1	2	24	Bachelor degree	Indian	Yes	No		1
0	0	1	1	CC	AC	2	1	1	N/A	Did not graduate high school	Black	No	No		1
0	0	2	1	CT	AA	1	1	1	68	High School Graduate	Caucasian	Yes	No		1
0	0	2	1	CC	AC	3	1	2	38	High School Graduate	Caucasian	No	No		1
0	0	1	1	TT	AC	3	2	2	66	Some college	Indian	No	No	eating disorder	1
0	0	1	1	CT	AA	1	1	2	30	Bachelor degree	Caucasian	Yes	No		1
0	0	2	1	CT	AA	2	1	2	80	Some college	Caucasian	No	No		2
0	0	2	1	CC	CC	1	1	2	23	Bachelor degree	Asian	No	No		1
0	0	2	1	CT	AC	1	1	2	21	In college	Black	No	No		1
0	0	2	1	TT	AA	1	1	1	33	Some college	Black	No	No		2
0	0	1	1	CC	AC	4	1	2	46	Some college	Caucasian	N/A	Yes		1
0	0	1	1	TT	AC	1	1	2	50	Associate degree	Black	No	No		1
0	0	2	1	CC	AC	1	1	1	47	Bachelor degree	Caucasian	Yes	No		1
0	0	2	1	CT	AC	1	1	1	53	High School Graduate	Caucasian	No	No		2
0	0	1	1	CT	CC	1	2	1	24	Some college	Caucasian	No	No	Anxiety	1
0	0	1	1	CC	AA	1	1	2	60	Master degree	Caucasian	Yes	No		1
0	0	2	1	CC	AC	1	1	2	64	Master degree	Caucasian	No	No		1
0	0	2	1	CC	AA	1	1	2	27	High School Graduate	Hispanic	No	No		1
0	0	1	1	CC	AA	1	1	2	77	High School Graduate	Black	No	No		1
0	0	1	1	CT	AC	4	2	2	52	Some college	Caucasian	No	Yes	Schizo-affective disorder	1
0	0	2	1	CT	AC	1	2	2	52	High School Graduate	Caucasian	Yes	No		1
0	0	1	1	CT	AC	2	1	1	71	Associate degree	Black	Yes	No		1
0	0	2	1	CT	AA	2	2	2	19	High School Graduate	Black	No	No	ADHD, OCD	1
0	0	2	1	TT	AC	1	1	2	58	High School Graduate	Black	Yes	No		1
0	0	1	1	CC	AC	2	1	2	24	Bachelor degree	Caucasian	Yes	No		1
0	0	1	1	0	CC	2	2	2	71	Bachelor degree	Black	N/A	No	depression. takes medication but forgets what its called	1
0	0	2	1	CC	AA	4	1	2	24	Associate degree	Black	Yes	Yes		1
0	0	1	1	CT	AC	1	1	2	23	In college	Caucasian	Yes	No		1
0	0	1	1	CC	AC	1	1	2	39	Bachelor degree	Caucasian	Yes	No		1
0	0	1	1	CC	AA	3	1	2	23	Bachelor degree	Hispanic	No	No		1
0	0	2	1	CC	AA	4	1	2	54	High School Graduate	Caucasian	Yes	No		2
0	0	2	1	CT	AA	3	1	2	38	N/A	Asian	No	No		1
0	0	2	1	CC	AA	1	1	2	66	Bachelor degree	Caucasian	Yes	No		1
0	0	1	1	CT	AA	2	1	2	66	Bachelor degree	Caucasian	Yes	No		1
0	0	2	1	TT	AC	1	1	1	53	Bachelor degree	Caucasian	Yes	No		1
0	0	1	1	CC	AC	1	2	0	49	High School Graduate	Black	No	No	bipolar maniac depression	1
0	0	1	1	CC	AA	1	1	0	46	Some college	N/A	No	No		1
0	0	1	1	CC	CC	2	1	2	67	Bachelor degree	Caucasian	No	No		2
0	0	1	1	CC	AA	2	1	2	61	Bachelor degree	Caucasian	Yes	No
0	0	1	1	CC	AC	1	1	2	26	PhD	Asian	No	No		1
0	0	2	1	0	AA	2	1	1	55	High School Graduate	Caucasian	No	No		1
0	0	2	1	CC	AC	2	2	1	68	High School Graduate	Caucasian	No	No	depression	2
0	0	1	1	CC	AC	4	1	1	45	Did not graduate high school	Caucasian	Yes	No		2
0	0	1	1	CT	AC	1	1	1	59	Associate degree	Black	No	No		2
0	0	2	1	CC	AC	1	1	2	25	PhD	Asian	No	No		1
0	0	1	1	CT	AC	1	2	2	57	High School Graduate	Caucasian		No	depression, anxiety, panic disorder	1
0	0	2	1	CC	AA	4	1	2	59	High School Graduate	Black	Yes	Yes
0	0	2	1	CC	AA	1	1	2	25	DMD/DDS	Caucasian	Yes	No	highly stressed
0	0	2	1	CC	AA	4	2	2	57	High School Graduate	Hispanic	No	Yes	depression
0	0	1	1	0	AC	1	2	2	59	High School Graduate	Black	No	No	experienced physical/sexual abuse anxiety& depression (being treated with venlafaxine)
0	0	2	1	0	0	4	2	2	60	Bachelor degree	Caucasian	Yes	No	anxiety eating disorder
0	0	1	1	CC	AC	3	1	2	49	PhD	Asian	Yes	Yes		1
0	0	2	1	CT	AC	1	1	2	21	In college	Caucasian	No	No
0	0	1	1	CC	CC	3	1	2	24	Some college	Caucasian	Yes	No	highly stressed
0	0	2	1	CC	AA	4	1	2	39	Some college	Black	Yes	Yes
0	0	2	1	CC	AA	4	1	2	59	High School Graduate	Caucasian	No	No
0	0	2	1	CC	AC	2	2	2	49	Associate degree	Caucasian	No	Yes	Menopause-related psychosis
0	0	1	1	TT	AA	1	1	1	62	Master degree	Caucasian	Yes	No	N/A
0	0	2	1	0	AC	1	2	2	66	High School Graduate	Caucasian	Yes	No	Depression (mild)
0	0	1	1	CC	AA	1	1	1	29	Bachelor degree	Caucasian	No	No
0	0	1	1	CT	AC	1	1	1	57	Bachelor degree	Black	No	No
0	0	2	1	0	AC	1	2	2	44	Some college	Caucasian	No	No	depression from the brain tumor, but spirits have always been good	1
0	0	1	1	CC	AC	1	1	2	25	Master degree	Asian	No	No	N/A	1
0	0	1	1	CT	AC	1	1	2	30	Master degree	Caucasian	No	No	n/a
0	0	2	1	CT	AA	4	1	2	50	Some college	Caucasian	No	No	N/A
0	0	2	1	0	AC	1	2	1	72	Master degree	Caucasian	No	No	hx of bipolar but no longer an issue
0	0	1	1	CT	AA	4	1	1	42	High School Graduate	African-American	Yes	Yes
0	0	1	1	TT	AC	1	1	1	65	Some college	Caucasian	No	No
0	0	2	1	CT	CC	2	2	2	67	Some college	Caucasian	No	Yes	Seeing psychiatrists and therapy is working well.
0	0	2	1	CC	AC	1	1	2	57	High School Graduate	Caucasian	No	No
0	0	1	1	CT	AA	1	1	1	56	Some college	Other	No	No
0	0	2	1	CC	CC	1	1	1	58	High School Graduate	Caucasian	No	No
0	0	2	1	CT	AA	3	2	1	66	Some college	Caucasian	No	Yes	Due to MS
0	0	2	1	CC	AC	1	1	1	53	Master degree	Caucasian	No	No
0	0	2	1	0	CC	1	2	1	30	Some college	Caucasian	Yes	No	Anxiety Tom acl
0	0	1	1	CT	AC	1	1	1	70	High School Graduate	Caucasian	Yes	No
0	0	2	1	CT	AC	1	1	1	22	Bachelor degree	African-American	Yes	No
0	0	2	1	TT	AC	4	2	1	58	High School Graduate	Caucasian	No	Yes	Bipolar disorder
0	0	1	1	CT	AA	4	1	1	42	High School Graduate	Caucasian	No	Yes	Indicates No However, taking medication to treat major depressive disorder Also is taking medication to prevent seasonal major depressive episodes in patients with diagnosis of seasonal affective disorder
0	0	2	1	CT	AC	4	1	2	63	Associate degree	Caucasian	Yes	No
0	0	2	1	CC	AC	4	2	2	35	Associate degree	Caucasian	No	Yes	Depression and Bipolar
0	0	2	1	0	AC	1	2	1	52	High School Graduate	Caucasian	Yes	No	Depression. medicated
0	0	1	1	CT	AA	1	2	2	68	Master degree	Caucasian	No	No	SAD, Stress
0	0	1	1	TT	AC	1	1	2	82	High School Graduate	Caucasian	No	No	N/A
0	0	2	1	0	AA	4	2	1	49	Associate degree	Caucasian	No	No	anxiety
0	0	1	1	CC	AA	1	1	2	29	Associate degree	Caucasian	Yes	No	n/a
0	0	1	1	CT	CC	1	1	1	58	High School Graduate	Caucasian	No	No
0	0	2	1	TT	AC	1	1	1	38	High School Graduate	Hispanic	Yes	No
0	0	2	1	0	AA	1	2	1	60	Some college	Black	Yes	No	Depression (due to medical problems)
0	0	1	1	CT	AC	1	1	1	20	In college	Caucasian	No	No
0	0	1	1	TT	CC	1	1	2	24	High School Graduate	Black	No	No
0	0	2	1	CT	AC	1	1	1	23	In college	Caucasian	Yes	No
0	0	2	1	CC	AA	1	2	1	48	Bachelor degree	Caucasian	Yes	No	Depression Celexa for anxiety
0	0	2	1	CT	AA	1	1	1	57	Associate degree	Caucasian	Yes	No
0	0	2	1	CC	AA	1	2	2	69	High School Graduate	Caucasian	No	No	anxiety-has trouble getting full breath sometimes
0	0	2	1	CC	AC	2	2	2	69	High School Graduate	Caucasian	Yes	No	Depression	1
0	0	2	1	CT	AA	1	1	1	35	Some college	Caucasian	Yes	No
0	0	2	1	CC	AC	2	1	1	40	In college	Caucasian	Yes	Yes
0	0	2	1	CT	AC	1	1	1	56	Some college	Caucasian	Yes	No
0	0	2	1	CC	AC	1	1	1	25	Some college	Caucasian	No	No
0	0	1	1	CT	AC	3	1	1	59	High School Graduate	Caucasian	No	Yes
0	0	1	1	CT	CC	1	1	1	68	Master degree	Caucasian	Yes	No
0	0	1	1	CT	AC	1	1	1	25	Master degree	Indian	Yes	No
0	0	1	1	CC	AC	1	1	1	40	High School Graduate	Black	Yes	No
0	0	1	1	CT	AC	3	1	1	67	High School Graduate	Black	No	No	n/a
0	0	1	1	CT	AC	1	1	2	68	High School Graduate	Black	No	No	n/a
0	0	1	1	CC	AA	2	1	2	80	Bachelor degree	Caucasian	No	Yes	n/a
0	0	2	1	CC	AC	1	1	2	82	Did not graduate high school	Caucasian	No	Yes	n/a
0	0	2	1	TT	AA	2	2	2	51	High School Graduate	Black	Yes	No	anxiety
0	0	1	1	CT	AA	3	1	2	62	Associate degree	Caucasian	Yes	No	n/a
0	0	1	1	CT	AA	1	1	1	52	PhD	Caucasian	Yes	No	n/a
0	0	1	1	CT	AA	1	2	2	47	Some college	Caucasian	No	No	highly stressed anxiety and depression
0	0	1	1	CT	AC	4	1	1	24	High School Graduate	Caucasian	No	Yes
0	0	2	1	CC	AC	1	1	1	22	Bachelor degree	Asian	No	No
0	0	2	1	CT	AC	1	1	1	23	Some college	Black	Yes	Yes
0	0	1	1	0	AA	3	1	1	56	Bachelor degree	Caucasian	No	Yes
0	0	1	1	CT	0	1	2	1	71	Associate degree	Caucasian	Yes	No	Depression
0	0	2	1	CC	AA	3	1	1	41	Bachelor degree	Caucasian	No	Yes
0	0	1	1	CT	AC	4	2	2	61	High School Graduate	Caucasian	No	No	depression or psychiatric disorder
0	0	2	1	CC	CC	3	1	1	68	Some college	Black	No	No	n/a
0	0	2	1	CT	AC	2	2	1	54	Some college	Black	No	No	bipolar depression
0	0	1	1	TT	AC	1	1	2	72	GED	Black	No	No	n/a
0	0	2	1	CC	AC	4	2	2	34	High School Graduate	Caucasian	Yes	No	adjustment disorder, a type of PTSD but not as severe (patient served in Iraq in 2003)
0	0	2	1	CC	AC	1	1	1	24	PhD	Asian	No	No
0	0	2	1	CC	AA	2	1	1	65	Master degree	Caucasian	No	No
0	0	2	1	CC	AC	2	2	1	37	Associate degree	Caucasian	Yes	Yes	Taking antidepressant
0	0	2	1	CC	CC	2	2	1	61	Bachelor degree	Caucasian	No	Yes	Moderate
0	0	1	1	CC	AC	4	2	1	55	Some college	Caucasian	No	Yes	Bipolar disorder Borderline personality disorder	1
0	0	2	1	CT	CC	2	2	1	62	Some college	Caucasian	No	Yes	Depression (well controlled)
0	0	1	1	CT	AC	2	1	2	42	Bachelor degree	Hispanic	Yes	No
0	0	2	1	TT	AA	2	1	1	69	Master degree	Caucasian	Yes	No
0	0	1	1	CC	AA	1	1	2	23	Bachelor degree	Caucasian	No	No
0	0	2	1	CT	AA	3	1	2	42	Bachelor degree	Caucasian	No	No
0	0	2	1	CC	AA	2	1	2	28	Some college	Caucasian	No	No
0	0	1	1	CT	CC	1	1	1	26	PhD	Asian	No	No
0	0	2	1	CT	AC	1	1	1	35	Bachelor degree	Caucasian	No	No
0	0	1	1	CC	AA	2	1	1	90	Associate degree	Black	Yes	Yes
0	0	2	1	CT	CC	1	1	1	58	Bachelor degree	Caucasian	No	No		1
0	0	2	1	CC	AC	1	1	1	79	High School Graduate	Caucasian	No	No
0	0	1	1	0	0	4	1	1	51	High School Graduate	Hispanic	No	Yes		1
0	0	2	1	CT	AC	2	2	1	37	Some college	Caucasian	No	Yes	ADD
0	0	2	1	CT	AA	1	1	1	47	Bachelor degree	Black	Yes	No
0	0	1	1	CT	CC	1	1	2	64	High School Graduate	Caucasian	No	No
0	0	2	1	CC	AA	1	1	1	23	Master degree	Asian	No	No
0	0	1	1	CC	AC	2	2	1	57	High School Graduate	Caucasian	Yes	Yes	Patient has been dealing with depression lately and is on medication for it.
0	0	2	1	CC	AA	1	1	1	61	High School Graduate	Black	No	No
0	0	2	1	CT	AC	4	2	1	67	Bachelor degree	Caucasian	No	Yes	PTS Generalized anxiety
0	0	1	1	CT	CC	1	1	2	37	Master degree	Caucasian	No	No
0	0	1	1	CT	AA	1	2	2	73	Did not graduate high school	Caucasian	No	No	depression
0	0	2	1	CT	CC	2	1	2	38	Did not graduate high school	Hispanic	No	No
0	0	2	1	CC	CC	1	2	2	25	Master degree	Caucasian	No	No	anxiety-taking sertaline
0	0	2	1	TT	CC	1	1	2	31	High School Graduate	Caucasian	No	No
0	0	2	1	CC	AC	1	1	1	51	High School Graduate	Caucasian	Yes	No
0	0	1	1	CC	AC	1	2	2	46	Some college	Caucasian	No	No	D'ed with clinical depression in 2012, sees psychiatrist, taking generic Prozac. Social and dental anxiety dxed in 2013. dxed 2013 with autism, mild symptoms
0	0	2	1	CC	CC	1	2	2	23	Some college	Caucasian	No	No	depression, anxiety, suspected adhd
0	0	2	1	CC	AC	1	1	2	27	Bachelor degree	Asian	Yes	Yes
0	0	1	1	CT	CC	2	1	1	67	Bachelor degree	Caucasian	No	No
0	0	1	1	CC	AA	1	1	2	25	PhD	Asian	No	No
0	0	2	1	TT	AC	1	1	2	79	High School Graduate	Black	Yes	No
0	0	2	1	CC	AC	3	1	1	18	High School Graduate	Caucasian	No	Yes
0	0	2	1	CC	AC	2	1	1	61	Associate degree	Caucasian	Yes	Yes
0	0	2	1	CC	AC	3	1	1	31	PhD	Caucasian	Yes	Yes
0	0	1	1	CT	AC	1	1	1	23	Master degree	Asian	No	No
0	0	2	1	CC	CC	2	1	1	68	Bachelor degree	Caucasian	Yes	Yes
0	0	1	1	CC	AA	1	1	1	80	High School Graduate	Caucasian	No	No
0	0	1	1	CC	AC	1	1	1	66	Did not graduate high school	Caucasian	No	No
0	0	1	1	TT	AC	2	1	1	N/A	Associate degree	Caucasian	Yes	Yes
0	0	2	1	CC	AA	1	1	1	63	Some college	Caucasian	No	No
0	0	2	1	CC	AC	1	1	1	27	Bachelor degree	Caucasian	No	No
0	0	1	1	CT	AC	2	1	1	38	Bachelor degree	Caucasian	Yes	Yes
0	0	2	1	CT	AA	1	1	1	62	Some college	Black	No	No
0	0	2	1	CC	CC	1	1	1	29	High School Graduate	Caucasian	Yes	No
0	0	2	1	CT	AC	1	2	1	26	High School Graduate	Caucasian	No	No	Bipolar disorder Anxiety disorder
0	0	2	1	CC	AC	4	1	1	21	In college	Caucasian	Yes	Yes
0	0	2	1	CC	AC	1	1	1	36	Some college	Caucasian	No	No
0	0	1	1	CT	CC	1	1	1	66	Some college	Caucasian	No	No
0	0	2	1	CT	AC	4	1	1	30	High School Graduate	Caucasian	Yes	Yes
0	0	2	1	CC	AA	1	1	1	59	High School Graduate	Black	Yes	No
0	0	2	1	CC	AC	1	1	1	57	Master degree	Caucasian	Yes	No		1
0	0	2	1	CC	AC	2	1	1	70	Some college	Caucasian	No	Yes
0	0	2	1	CT	AC	1	1	1	79	High School Graduate	Caucasian	No	No
0	0	2	1	CT	AA	1	1	1	41	Associate degree	Black	No	No
0	0	2	1	CC	AC	1	1	1	73	Bachelor degree	Caucasian	Yes	No
0	0	2	1	CC	AC	2	1	1	75	Associate degree	Caucasian	No	Yes		1
0	0	1	1	CC	AC	2	2	1	28	Bachelor degree	Caucasian	No	Yes	Currently seeking psychiatrist regularly, and not treated with medication
0	0	1	1	CT	CC	1	1	1	28	Bachelor degree	Other	Yes	No
0	0	1	1	CC	AC	2	1	2	23	Bachelor degree	Caucasian	Yes	Yes		2
0	0	1	1	CC	AC	4	1	1	30	Some college	Black	Yes	Yes
0	0	1	1	CC	AA	3	2	1	42	High School Graduate	Caucasian	No	No	Depression or Psychiatric Disorder
0	0	2	1	CC	AC	1	1	1	29	Master degree	Asian	No	No
0	0	2	1	TT	AC	3	1	1	25	PhD	Asian	No	Yes
0	0	2	1	CC	AC	1	1	1	43	High School Graduate	Asian	No	No
0	0	2	1	CC	AC	1	1	1	53	Bachelor degree	Caucasian	Yes	No
0	0	2	1	CT	AC	1	1	1	67	Bachelor degree	Black	No	No
0	0	1	1	CC	AC	1	1	2	73	Bachelor degree	Caucasian	No	No
0	0	2	1	CT	AC	4	2	1	56	Some college	Caucasian	No	No	Depression
0	0	2	1	CC	AC	1	1	1	59	Bachelor degree	Caucasian	No	No
0	0	1	1	CT	AA	4	2	1	60	High School Graduate	Black	No	Yes	Depression/ Psychiatric Disorder
0	0	2	1	CC	AC	1	2	1	64	Associate degree	Caucasian	No	No	Depression after ankle injury
0	0	2	1	CT	AC	4	2	2	53	High School Graduate	Black	No	Yes	Depression	1
0	0	2	1	CC	AA	3	2	1	60	Bachelor degree	Caucasian	No	No	Depression/ Anxiety ADD Sees psychiatrist
0	0	2	1	CC	AA	4	1	1	41	High School Graduate	Caucasian	No	No
0	0	1	1	CT	AA	1	1	2	40	Master degree	Caucasian	Yes	No
0	0	1	1	CT	AA	1	1	1	68	Some college	Caucasian	Yes	No
0	0	1	1	CT	AC	1	1	2	80	Associate degree	Caucasian	Yes	No
0	0	1	1	CC	AA	1	1	2	70	High School Graduate	Caucasian	No	No		1
0	0	2	1	CC	AA	1	1	1	58	Some college	Caucasian	Yes	No
0	0	1	1	CC	CC	3	1	1	30	Bachelor degree	Caucasian	No	Yes
0	0	2	1	CT	AA	2	1	1	23	In college	Caucasian	Yes	Yes
0	0	2	1	CT	AA	1	2	1	61	Some college	Caucasian	Yes	No	Depression
0	0	1	1	CC	CC	3	2	1	24	In college	Caucasian	No	Yes	ADHD
0	0	2	1	CT	AA	3	1	1	50	High School Graduate	Caucasian	No	Yes
0	0	1	1	CC	AC	1	2	1	59	Associate degree	Caucasian	Yes	No	Depression
0	0	2	1	CT	AA	1	1	2	59	Some college	Black	No	No
0	0	1	1	CT	AC	3	1	1	65	High School Graduate	Caucasian	Yes	No
0	0	1	1	CC	CC	1	1	1	37	Master degree	Caucasian	Yes	No		1
0	0	2	1	CT	AC	1	1	1	57	Did not graduate high school	Caucasian	Yes	No
0	0	2	1	CC	CC	1	1	2	29	Bachelor degree	Hispanic	No	No
0	0	1	1	CT	AC	2	1	1	73	Master degree	Caucasian	No	Yes
0	0	1	1	CC	AC	1	1	1	28	PhD	Asian	No	No
0	0	1	1	CC	AA	1	1	2	57	Bachelor degree	Caucasian	Yes	No	The Summary of findings however indicated pt had a history of depression
0	0	2	1	CT	AC	1	2	2	49	Master degree	Caucasian	No	Yes	Borderline personality disorder
0	0	1	1	CT	AC	1	1	2	30	Master degree	Black	Yes	No
0	0	1	1	CC	AC	1	1	2	28	Associate degree	Black	No	No
0	0	1	1	CT	AA	1	1	2	31	PhD	Caucasian	No	No
0	0	2	1	CC	AC	1	1	2	21	In college	Caucasian	Yes	No
0	0	2	1	CC	AC	2	1	1	58	Some college	Other	No	Yes
0	0	2	1	CC	AC	1	1	1	29	PhD	Hispanic	Yes	No
0	0	1	1	CT	AC	1	1	1	22	Bachelor degree	Other	Yes	No
0	0	2	1	CT	AA	1	1	1	65	Bachelor degree	Caucasian	Yes	No
0	0	2	1	CC	AA	1	1	1	21	High School Graduate	Black	Yes	No
0	0	1	1	CC	AA	1	1	1	21	Some college	Black	No	No
0	0	1	1	CT	AC	3	2	1	38	Master degree	Caucasian	No	Yes	Depression
0	0	2	1	CC	AC	1	1	1	44	Bachelor degree	Other	No	No
0	0	2	1	CC	CC	1	1	1	25	Master degree	Hispanic	No	No
0	0	1	1	CT	AC	1	1	1	35	Associate degree	Caucasian	No	No
0	0	1	1	CT	AC	4	2	2	58	Some college	Caucasian	No	No	Depression
0	0	2	1	CT	AA	1	1	2	32	Master degree	Black				1
0	0	1	1	CT	AA	1	2	2	48	Some college	Caucasian	No	No	Schizophrenia	1
0	0	2	1	TT	AC	1	2	0	57	High School Graduate	Caucasian	No	No	Bipolar and PTSD
0	0	1	1	CC	0	1	2	2	44	Associate degree	Caucasian	No	No	Anxiety, panic attacks. Depression.	1
0	0	1	1	CT	AA	1	1	2	45	Associate degree	Caucasian	No	No
0	0	1	1	CT	CC	1	1	1	28	Bachelor degree	Black	No	No
0	0	2	1	CC	AC	1	1	1	23	In college	Caucasian	No	No
0	0	1	1	CC	AC	1	1	2	39	Bachelor degree	Asian	No	No
0	0	1	1	CT	AA	2	1	1	26	High School Graduate	Caucasian	No	Yes
0	0	2	1	CC	CC	1	2	1	59	Bachelor degree	Caucasian	Yes	No	Bipolar
0	0	2	1	CC	CC	1	1	1	57	Associate degree	Caucasian	Yes	No
0	0	1	1	CT	AA	1	1	2	45	High School Graduate	Black	No	No
0	0	1	1	CT	AA	1	1	2	20	High School Graduate	Caucasian	No	No
0	0	1	1	CT	0	4	2	2	60	Some college	Caucasian	No	No	anxiety to dental procedures depression
0	0	1	1	CT	AA	1	1	2	61	Some college	Black	No	No
0	0	1	1	CT	CC	1	1	2	72	Master degree	Black	No	No
0	0	2	1	CT	AA	2	1	2	19	High School Graduate	Caucasian	No	No
0	0	1	1	CT	AA	1	2	2	19	Some college	Caucasian	Yes	No	Takes antidepressant, anxiety
0	0	1	1	CC	AC	1	2	2	48	Some college	Caucasian	Yes	No	Highly stressed, takes antidepressant. Well controlled with meds
0	0	2	1	CC	AA	3	2	2	52	High School Graduate	Caucasian	Yes	No	Treated for major depressive disorder. Suicidal tendencies.
0	0	1	1	CC	AA	2	2	2	60	Some college	Caucasian	Yes	No	Has had depression, is not taking medications
0	0	2	1	TT	AA	1	2	2	60	Bachelor degree	Caucasian	Yes	No	Depression, anxiety, stress
0	0	1	1	CT	AA	1	1	2	24	High School Graduate	Black	Yes	No
0	0	1	1	CC	AC	1	2	2	78	High School Graduate	Caucasian	Yes	No	Stress
0	0	1	1	CC	AA	4	2	2	52	High School Graduate	Caucasian			anxiety, depression
0	0	2	1	TT	AC	1	1	2	44	Some college	Black	Yes			1
0	0	2	1	CT	AC	1	1	1	34	MD	Asian	Yes	No	But stressed
0	0	1	1	CT	AC	4	1	2	69	High School Graduate	Black	Yes	Yes
0	0	1	1	TT	AC	1	1	2	65	Master degree	Black	Yes	No		1
0	0	1	1	CT	AC	4	1	2	64	High School Graduate	Caucasian	Yes	No
0	0	2	1	CT	AC	1	1	2	20	Some college	Black	Yes	No
0	0	2	1	CT	AA	1	1	2	51	Some college	Caucasian	No	No
0	0	2	1	CT	AC	1	2	0	62	Associate degree	Caucasian	No	No	Neurotin
0	0	2	1	CC	AA	4	1	2	51	Some college	Caucasian	No	No
0	0	2	1	TT	CC	4	1	2	54	Associate degree	Caucasian	Yes	No
0	0	2	1	CC	0	1	2	2	47	Bachelor degree	Caucasian	Yes	No	Depression anxiety and childhood trauma.
0	0	2	1	CC	CC	1	1	2	74	Some college	Caucasian	Yes	No
0	0	1	1	CT	AC	1	1	2	61	Bachelor degree	Caucasian	Yes	No
0	0	2	1	CT	AA	1	1	2	28	DMD/DDS	Caucasian	No	No
0	0	1	1	CC	AA	3	1	2	23	Bachelor degree	Asian	Yes	No
0	0	2	1	CT	AC	1	1	2	88	High School Graduate	Caucasian	Yes	No
0	0	1	1	CT	AC	1	1	1	26	Bachelor degree	Caucasian	Yes	No
0	0	2	1	CC	AC	1	2	1	59	Bachelor degree	Caucasian	No	No	Depression
0	0	2	1	CC	AC	4	1	2	47	Some college	Caucasian	Yes	No	but has anxiety and taking medication for it
0	0	2	1	CT	AA	1	1	1	60	Bachelor degree	African-American	Yes	No
0	0	1	1	CC	CC	2	1	1	68	Some college	Caucasian	Yes	No
0	0	2	1	CT	CC	1	1	2	27	Associate degree	Other	No	No
0	0	2	1	CT	CC	1	2	2	46	Bachelor degree	Caucasian	No	No	Generalized anxiety disorder, major depressive disorder
0	0	2	1	CT	AC	2	2	2	60	High School Graduate	Caucasian	Yes	No	Depression, treated w/ wellbutrin
0	0	2	1	TT	AA	2	1	2	61	Bachelor degree	Caucasian	Yes	No
0	0	2	1	CT	AC	1	1	2	34	Associate degree	African-American	Yes	No
0	0	1	1	TT	AA	2	1	2	71	Some college	African-American	Yes	No		1
0	0	1	1	CT	AA	1	1	2	22	Master degree	African-American	No	No
0	0	2	1	TT	AA	1	1	2	57	High School Graduate	African-American	No	No
0	0	2	1	CT	AA	1	1	2	63	Bachelor degree	Caucasian	Yes	No
0	0	2	1	CC	AA	1	1	2	27	Master degree	African-American	Yes	No
0	0	1	1	CT	AA	2	2	2	31	Bachelor degree	Caucasian	Yes	No	PTSD depression
0	0	1	1	CC	AA	1	1	2	35	Master degree	Caucasian	No	No
0	0	1	1	CC	AA	1	1	1	63	High School Graduate	Caucasian	No	No
0	0	2	1	TT	AA	1	2	1	47	Some college	Caucasian	Yes	No	Anxiety/ depression
0	0	2	1	CT	AC	4	1	2	56	Some college	Caucasian	No	No
0	0	1	1	CT	AC	4	1	2	23	In college	Caucasian	No	Yes
0	0	1	1	CT	CC	1	2	2	50	Master degree	Hispanic	No	No	Depression/ psychiatric disorder
0	0	1	1	CC	AC	1	1	2	20	In college	Other	No	No
0	0	2	1	CC	CC	4	1	2	57	Bachelor degree	Caucasian	No	No
0	0	2	1	CT	AA	3	1	2	41	Some college	Caucasian	No	No		1
0	0	1	1	CC	AC	2	1	2	37	Did not graduate high school	Black	Yes	No
0	0	1	1	CC	AC	1	2	2	36	Associate degree	Caucasian	Yes	No	Anxiety, ADD
0	0	1	1	CT	AC	4	1	2	20	High School Graduate	Caucasian	No	No	no but great anxiety of the dentist
0	0	2	1	CT	CC	2	1	2	58	High School Graduate	Caucasian	Yes	No
0	0	2	1	CT	AC	3	2	2	19	High School Graduate	Caucasian	No	No	ADHD	1
0	0	2	1	CT	AA	1	2	2	32	In college	Caucasian	No	No	General anxiety disorder
0	0	2	1	CT	CC	1	2	2	60	High School Graduate	Caucasian	No	No	Depression with seasonal depression. It happens in winter and it has been getting better.
0	0	1	1	CC	AA	1	1	2	54	High School Graduate	Black	No	No
0	0	1	1	CT	AA	3	1	2	55	High School Graduate	Black
0	0	1	1	CT	CC	1	1	2	57	Some college	Black	Yes	No
0	0	2	1	CC	AC	3	1	2	69	Some college	Black	Yes	Yes
0	0	2	1	CC	AA	1	1	2	47	N/A	Black	No	No
0	0	2	1	CC	AA	2	1	2	50	High School Graduate	Caucasian	No	No
0	0	1	1	TT	AA	4	2	2	51	Some college	Caucasian	Yes	No	Depression or Psychiatric Disorder. Anxiety.
0	0	1	1	CC	AC	1	1	2	28	Some college	Caucasian	Yes	No
0	0	2	1	CC	CC	1	1	1	34	Bachelor degree	Caucasian	No	No
0	0	1	1	CC	AC	4	1	2	30	High School Graduate	Caucasian	Yes	No
0	0	2	1	CC	AC	1	1	2	63	Some college	Black	No	No
0	0	1	1	CT	CC	1	1	1	73	Bachelor degree	Caucasian	No	No
0	0	1	1	CC	AC	4	1	1	39	Bachelor degree	Caucasian	No	Yes
0	0	1	1	0	AA	3	1	1	68	High School Graduate	Caucasian	Yes	Yes
0	0	1	1	CT	CC	4	1	1	32	High School Graduate	Caucasian	Yes	Yes
0	0	1	1	CC	AC	1	1	1	24	Bachelor degree	Caucasian	No	No
0	0	2	1	CC	AC	1	1	2	36	Some college	Black	Yes	No
0	0	2	1	CT	AC	1	1	1	21	High School Graduate	Black	No	No
0	0	2	1	CC	AA	1	1	2	24	Bachelor degree	Asian	Yes	No
0	0	2	1	CC	AA	2	1	1	61	High School Graduate	Caucasian	No	Yes
0	0	1	1	TT	AC	4	1	1	48	Associate degree	Caucasian	Yes	Yes
0	0	1	1	CT	AC	1	1	1	75	Did not graduate high school	Black	No	No
0	0	1	1	CT	0	1	1	1	27	Some college	Black	Yes	Yes
0	0	1	1	CC	AC	2	1	1	29	Bachelor degree	Caucasian	Yes	Yes
0	0	2	1	TT	AC	1	1	1	84	Some college	Caucasian	No	No
0	0	2	1	CT	CC	2	1	1	20	In college	Caucasian	No	Yes
0	0	1	1	CT	AA	1	1	1	43	Master degree	Caucasian	Yes	No
0	0	2	1	CC	CC	3	1	1	36	Master degree	Other	Yes	Yes
0	0	1	1	CT	AA	3	1	2	45	Associate degree	Caucasian	No	Yes
0	0	1	1	CT	AA	1	1	1	57	Some college	Caucasian	Yes	No
0	0	2	1	CC	AC	1	1	1	31	Bachelor degree	Caucasian	Yes	No
0	0	2	1	0	AC	1	2	2	44	High School Graduate	Caucasian	No	No	Mild ID, bipolar, anxiety
0	0	1	1	CT	0	2	1	1	45	High School Graduate	Caucasian	No	No
0	0	1	1	CC	AA	1	1	2	30	Some college	Caucasian	Yes	No
0	0	1	1	CT	AA	1	1	1	53	Master degree	Caucasian	Yes	No
0	0	2	1	CC	AA	1	1	2	53	High School Graduate	Black	Yes	No
0	0	2	1	CT	AA	4	1	1	43	High School Graduate	Black	Yes	Yes
0	0	2	1	CC	AC	2	1	1	25	Some college	Black	Yes	Yes
0	0	1	1	CT	AC	1	1	1	27	Bachelor degree	Caucasian	Yes	No
0	0	2	1	CT	AC	1	1	1	24	Master degree	Black	No	No
0	0	1	1	CT	AC	1	1	1	29	Bachelor degree	Caucasian	No	No
0	0	2	1	CT	AA	2	1	2	29	Some college	Black	No	No		1
0	0	2	1	CT	AC	4	1	2	62	Some college	Caucasian	No	Yes
0	0	2	1	CC	AC	3	2	2	18	Did not graduate high school	Caucasian	No	No	Anxiety. PTSD
0	0	1	1	CT	AC	2	1	2	40	Some college	Caucasian	Yes	No
0	0	2	1	CC	AA	3	1	2	29	Bachelor degree	Caucasian	Yes	Yes
0	0	1	1	CT	AA	2	1	1	64	Associate degree	Caucasian	No	No
0	0	1	1	CT	AA	3	1	1	61	High School Graduate	Caucasian	Yes	No
0	0	2	1	CC	AC	4	1	1	68	High School Graduate	Black	No	No
